# Supplementary material for: Data for characterization of the pore wetting process of equal-sized granular coals
Source: Data Brief. 2022 Feb 3;41:107887. doi: 10.1016/j.dib.2022.107887 (PMC8847833; doi:10.1016/j.dib.2022.107887)
Supplement: Supplementary file 1 [file mmc1.xlsx]

## Sheet: Original Data of T2
Name	Time	T2_x001F_ amplitude	Time	Proportion	Time	Proportion	Time	Proportion	Time	Proportion		Name	Time	Proportion	Time	Proportion	Time	Proportion	Time	Proportion	Time	Proportion		Name	Time	T2 amplitude	Time	Proportion	Time	Proportion	Time	Proportion	Time	Proportion		Name	Time	T2 amplitude	Time	Proportion	Time	Proportion	Time	Proportion	Time	Proportion		Name	Time
Unit	ms		ms		ms		ms		ms			Unit	ms		ms		ms		ms		ms			Unit	ms		ms		ms		ms		ms			Unit	ms		ms		ms		ms		ms			Unit	ms
Lable		C1-0		C1-4		C1-8		C1-12		C1-24		Lable		C2-0		C2-4		C2-8		C2-12		C2-24		Lable		C3-0		C3-4		C3-8		C3-12		C3-24		Lable		C4-0		C4-4		C4-8		C4-12		C4-24		Lable
1	0.01	0	0.01	0	0.01	0	0.01	0	0.01	0		1	0.01	0	0.01	0	0.01	0	0.01	0	0.01	0		1	0.01	0	0.01	0	0.01	0	0.01	0	0.01	0		1	0.01	0	0.01	0	0.01	0	0.01	0	0.01	0		1	0.01
2	0.0115	0	0.0115	0	0.0115	0	0.0115	0	0.0115	0		2	0.0115	0	0.0115	0	0.0115	0	0.0115	0	0.0115	0		2	0.0115	0	0.0115	0	0.0115	0	0.0115	0	0.0115	0		2	0.0115	0	0.0115	0	0.0115	0	0.0115	0	0.0115	0		2	0.0115
3	0.01322	0	0.01322	0	0.01322	0	0.01322	0	0.01322	0		3	0.01322	0	0.01322	0	0.01322	0	0.01322	0	0.01322	0		3	0.01322	0	0.01322	0	0.01322	0	0.01322	0	0.01322	0		3	0.01322	0	0.01322	0	0.01322	0	0.01322	0	0.01322	0		3	0.01322
4	0.0152	0	0.0152	0	0.0152	0	0.0152	0	0.0152	0		4	0.0152	0	0.0152	0	0.0152	0	0.0152	0	0.0152	0		4	0.0152	0	0.0152	0	0.0152	0	0.0152	0	0.0152	0		4	0.0152	0	0.0152	0	0.0152	0	0.0152	0	0.0152	0		4	0.0152
5	0.01748	0	0.01748	0	0.01748	0	0.01748	0	0.01748	0		5	0.01748	0	0.01748	0	0.01748	0	0.01748	0	0.01748	0		5	0.01748	0	0.01748	0	0.01748	0	0.01748	0	0.01748	0		5	0.01748	0	0.01748	0	0.01748	0	0.01748	0	0.01748	0		5	0.01748
6	0.02009	0	0.02009	0	0.02009	0	0.02009	0	0.02009	0		6	0.02009	0	0.02009	0	0.02009	0	0.02009	0	0.02009	0		6	0.02009	0	0.02009	0	0.02009	0	0.02009	0	0.02009	0		6	0.02009	0	0.02009	0	0.02009	0	0.02009	0	0.02009	0		6	0.02009
7	0.0231	0	0.0231	0	0.0231	0	0.0231	0	0.0231	0		7	0.0231	0	0.0231	0	0.0231	0	0.0231	0	0.0231	0		7	0.0231	0	0.0231	0	0.0231	0	0.0231	0	0.0231	0		7	0.0231	0	0.0231	0	0.0231	0	0.0231	0	0.0231	0		7	0.0231
8	0.02656	0	0.02656	0	0.02656	0	0.02656	0	0.02656	0		8	0.02656	0	0.02656	0	0.02656	0	0.02656	0	0.02656	0		8	0.02656	0	0.02656	0	0.02656	0	0.02656	0	0.02656	0		8	0.02656	0	0.02656	0	0.02656	0	0.02656	0	0.02656	0		8	0.02656
9	0.03054	0	0.03054	0	0.03054	0	0.03054	0	0.03054	0		9	0.03054	0	0.03054	0	0.03054	0	0.03054	0	0.03054	0		9	0.03054	0	0.03054	0	0.03054	0	0.03054	0	0.03054	0		9	0.03054	0	0.03054	0	0.03054	0	0.03054	0	0.03054	0		9	0.03054
10	0.03511	0	0.03511	0	0.03511	0	0.03511	0	0.03511	0		10	0.03511	0	0.03511	0	0.03511	0	0.03511	0	0.03511	0		10	0.03511	0	0.03511	0	0.03511	0	0.03511	0	0.03511	0		10	0.03511	0	0.03511	0	0.03511	0	0.03511	0	0.03511	0		10	0.03511
11	0.04037	0	0.04037	0	0.04037	0	0.04037	0	0.04037	0		11	0.04037	0	0.04037	0	0.04037	0	0.04037	0	0.04037	0		11	0.04037	0	0.04037	0	0.04037	0	0.04037	0	0.04037	0		11	0.04037	0	0.04037	0	0.04037	0	0.04037	0	0.04037	0		11	0.04037
12	0.04642	0	0.04642	0	0.04642	0	0.04642	0	0.04642	0		12	0.04642	0	0.04642	0	0.04642	0	0.04642	0	0.04642	0		12	0.04642	0	0.04642	0	0.04642	0	0.04642	0	0.04642	0		12	0.04642	0	0.04642	0	0.04642	0	0.04642	0	0.04642	0		12	0.04642
13	0.05337	0	0.05337	0	0.05337	0	0.05337	0	0.05337	0		13	0.05337	0	0.05337	0	0.05337	0	0.05337	0	0.05337	0		13	0.05337	0	0.05337	0	0.05337	0	0.05337	0	0.05337	0		13	0.05337	0	0.05337	0	0.05337	0	0.05337	0	0.05337	0		13	0.05337
14	0.06136	0	0.06136	0	0.06136	0	0.06136	0	0.06136	0		14	0.06136	0	0.06136	0	0.06136	0	0.06136	0	0.06136	0		14	0.06136	0	0.06136	0	0.06136	0	0.06136	0	0.06136	0		14	0.06136	0	0.06136	0	0.06136	0	0.06136	0	0.06136	0		14	0.06136
15	0.07055	0	0.07055	0	0.07055	0	0.07055	0	0.07055	0		15	0.07055	0	0.07055	0	0.07055	0	0.07055	0	0.07055	0		15	0.07055	0	0.07055	0	0.07055	0	0.07055	0	0.07055	0		15	0.07055	0	0.07055	0	0.07055	0	0.07055	0	0.07055	0		15	0.07055
16	0.08111	0	0.08111	0	0.08111	0	0.08111	0	0.08111	0		16	0.08111	0	0.08111	0	0.08111	0	0.08111	0	0.08111	0		16	0.08111	0	0.08111	0	0.08111	0	0.08111	0	0.08111	0		16	0.08111	0	0.08111	0	0.08111	0	0.08111	0	0.08111	0		16	0.08111
17	0.09326	0	0.09326	0	0.09326	0	0.09326	0	0.09326	0		17	0.09326	0	0.09326	0	0.09326	0	0.09326	0	0.09326	0		17	0.09326	0	0.09326	0	0.09326	0	0.09326	0	0.09326	0		17	0.09326	0	0.09326	0	0.09326	0	0.09326	0	0.09326	0		17	0.09326
18	0.10723	0	0.10723	0	0.10723	0	0.10723	0	0.10723	0		18	0.10723	0	0.10723	0	0.10723	0	0.10723	0	0.10723	0		18	0.10723	0	0.10723	0	0.10723	0	0.10723	0	0.10723	0		18	0.10723	0	0.10723	0	0.10723	0	0.10723	0	0.10723	0		18	0.10723
19	0.12329	0	0.12329	0	0.12329	0	0.12329	0	0.12329	0		19	0.12329	0	0.12329	0	0.12329	0	0.12329	0	0.12329	0		19	0.12329	0	0.12329	0	0.12329	0	0.12329	0	0.12329	0		19	0.12329	0	0.12329	0	0.12329	0	0.12329	0	0.12329	0		19	0.12329
20	0.14175	0	0.14175	0	0.14175	0	0.14175	0	0.14175	0		20	0.14175	0	0.14175	0	0.14175	0	0.14175	0	0.14175	0		20	0.14175	0	0.14175	0	0.14175	0	0.14175	0	0.14175	0		20	0.14175	0	0.14175	0	0.14175	0	0.14175	0	0.14175	0		20	0.14175
21	0.16298	0	0.16298	0	0.16298	0	0.16298	0	0.16298	0		21	0.16298	0	0.16298	0	0.16298	0	0.16298	0	0.16298	0		21	0.16298	0	0.16298	0	0.16298	0	0.16298	0	0.16298	0		21	0.16298	0	0.16298	0	0.16298	0	0.16298	0	0.16298	0		21	0.16298
22	0.18738	0	0.18738	0	0.18738	0	0.18738	0	0.18738	0		22	0.18738	0	0.18738	0	0.18738	0	0.18738	0	0.18738	0		22	0.18738	0	0.18738	0	0.18738	0	0.18738	0	0.18738	0		22	0.18738	0	0.18738	0	0.18738	0	0.18738	0	0.18738	0		22	0.18738
23	0.21544	0	0.21544	0	0.21544	0	0.21544	0	0.21544	0		23	0.21544	0	0.21544	0	0.21544	0	0.21544	0	0.21544	0		23	0.21544	0	0.21544	0	0.21544	0	0.21544	0	0.21544	0		23	0.21544	0	0.21544	0	0.21544	0	0.21544	0	0.21544	0		23	0.21544
24	0.24771	0	0.24771	0	0.24771	0	0.24771	0	0.24771	0		24	0.24771	0	0.24771	0	0.24771	0	0.24771	0	0.24771	0		24	0.24771	0	0.24771	0	0.24771	0	0.24771	0	0.24771	0		24	0.24771	0	0.24771	0	0.24771	0	0.24771	0	0.24771	0		24	0.24771
25	0.2848	0	0.2848	0	0.2848	0	0.2848	0	0.2848	0		25	0.2848	0	0.2848	0	0.2848	0	0.2848	0	0.2848	0		25	0.2848	0	0.2848	0	0.2848	0	0.2848	0	0.2848	0		25	0.2848	0	0.2848	0	0.2848	0	0.2848	0	0.2848	0		25	0.2848
26	0.32746	0	0.32746	0	0.32746	0	0.32746	0	0.32746	0		26	0.32746	0	0.32746	0	0.32746	0	0.32746	0	0.32746	0		26	0.32746	0	0.32746	0	0.32746	0	0.32746	0	0.32746	0		26	0.32746	0	0.32746	0	0.32746	0	0.32746	0	0.32746	0		26	0.32746
27	0.37649	0	0.37649	0	0.37649	0	0.37649	0	0.37649	0		27	0.37649	0	0.37649	0	0.37649	0	0.37649	0	0.37649	0		27	0.37649	0	0.37649	0	0.37649	0	0.37649	0	0.37649	0		27	0.37649	0	0.37649	0	0.37649	0	0.37649	0	0.37649	0		27	0.37649
28	0.43288	0	0.43288	0	0.43288	0	0.43288	0	0.43288	0		28	0.43288	0	0.43288	0	0.43288	0	0.43288	0	0.43288	0		28	0.43288	0	0.43288	0	0.43288	0	0.43288	0	0.43288	0		28	0.43288	0	0.43288	0	0.43288	0	0.43288	0	0.43288	0		28	0.43288
29	0.4977	0	0.4977	0	0.4977	0	0.4977	0	0.4977	0		29	0.4977	0	0.4977	0	0.4977	0	0.4977	0	0.4977	0		29	0.4977	0	0.4977	0	0.4977	0	0.4977	0	0.4977	0		29	0.4977	0	0.4977	0	0.4977	0	0.4977	0	0.4977	0		29	0.4977
30	0.57224	0	0.57224	0	0.57224	0	0.57224	0	0.57224	0		30	0.57224	0	0.57224	0	0.57224	0	0.57224	0	0.57224	0		30	0.57224	0	0.57224	0	0.57224	0	0.57224	0	0.57224	0		30	0.57224	0	0.57224	0	0.57224	0	0.57224	0	0.57224	0		30	0.57224
31	0.65793	0	0.65793	0	0.65793	0	0.65793	0	0.65793	0		31	0.65793	0	0.65793	0	0.65793	0	0.65793	0	0.65793	0		31	0.65793	0	0.65793	0	0.65793	0	0.65793	0	0.65793	0		31	0.65793	0	0.65793	0	0.65793	0	0.65793	0	0.65793	0		31	0.65793
32	0.75646	0	0.75646	0	0.75646	0	0.75646	0	0.75646	0		32	0.75646	0	0.75646	0	0.75646	0	0.75646	0	0.75646	0		32	0.75646	0	0.75646	0	0.75646	0	0.75646	0	0.75646	0		32	0.75646	0	0.75646	0	0.75646	0	0.75646	0.91116	0.75646	0		32	0.75646
33	0.86975	0	0.86975	0	0.86975	0	0.86975	0	0.86975	0		33	0.86975	0	0.86975	0	0.86975	0	0.86975	0	0.86975	0		33	0.86975	0	0.86975	0	0.86975	0	0.86975	0	0.86975	0		33	0.86975	0	0.86975	1.16808	0.86975	0	0.86975	3.74011	0.86975	0.33664		33	0.86975
34	1	0	1	0	1	0	1	0	1	0		34	1	0	1	0	1	0	1	0	1	0		34	1	0	1	0	1	0	1	0	1	0		34	1	0	1	3.70201	1	0	1	7.1223	1	3.66389		34	1
35	1.14976	0	1.14976	0	1.14976	0	1.14976	0	1.14976	0		35	1.14976	0	1.14976	0	1.14976	0	1.14976	0	1.14976	0		35	1.14976	0	1.14976	0	1.14976	0	1.14976	0	1.14976	0		35	1.14976	0	1.14976	6.55041	1.14976	0	1.14976	10.8116	1.14976	7.50973		35	1.14976
36	1.32194	0	1.32194	0	1.32194	0	1.32194	0	1.32194	0		36	1.32194	0	1.32194	0	1.32194	0	1.32194	0	1.32194	0		36	1.32194	0	1.32194	0	1.32194	0	1.32194	0	1.32194	0		36	1.32194	0	1.32194	9.5261	1.32194	0	1.32194	14.4977	1.32194	11.6488		36	1.32194
37	1.51991	0	1.51991	0	1.51991	0	1.51991	0	1.51991	0		37	1.51991	0	1.51991	0	1.51991	0	1.51991	0	1.51991	0		37	1.51991	0	1.51991	0	1.51991	0	1.51991	0	1.51991	0		37	1.51991	0	1.51991	12.4359	1.51991	2.76298	1.51991	17.8434	1.51991	15.8448		37	1.51991
38	1.74753	0	1.74753	0	1.74753	0	1.74753	0	1.74753	0		38	1.74753	0	1.74753	0	1.74753	0	1.74753	0	1.74753	0		38	1.74753	0	1.74753	0	1.74753	0	1.74753	0	1.74753	0		38	1.74753	0	1.74753	15.0943	1.74753	6.18292	1.74753	20.5306	1.74753	19.8682		38	1.74753
39	2.00923	0	2.00923	0	2.00923	0	2.00923	0	2.00923	0		39	2.00923	0	2.00923	0	2.00923	0	2.00923	0	2.00923	0		39	2.00923	0	2.00923	0	2.00923	0	2.00923	0	2.00923	0		39	2.00923	0	2.00923	17.3289	2.00923	9.71345	2.00923	22.3066	2.00923	23.5039		39	2.00923
40	2.31013	0	2.31013	0	2.31013	0	2.31013	0	2.31013	0		40	2.31013	0	2.31013	0	2.31013	0	2.31013	0	2.31013	0		40	2.31013	0	2.31013	0	2.31013	0	2.31013	0	2.31013	2.67091		40	2.31013	0	2.31013	18.9823	2.31013	13.1603	2.31013	23.0216	2.31013	26.555		40	2.31013
41	2.65609	0	2.65609	0	2.65609	0	2.65609	0	2.65609	0		41	2.65609	0	2.65609	0	2.65609	0	2.65609	0	2.65609	0		41	2.65609	0	2.65609	0	2.65609	0	2.65609	0	2.65609	6.17385		41	2.65609	0	2.65609	19.7931	2.65609	16.231	2.65609	22.5099	2.65609	28.6734		41	2.65609
42	3.05386	0	3.05386	0	3.05386	0	3.05386	0	3.05386	0		42	3.05386	0	3.05386	0	3.05386	0	3.05386	0	3.05386	0		42	3.05386	0	3.05386	0	3.05386	0	3.05386	0	3.05386	9.14777		42	3.05386	0	3.05386	19.8883	3.05386	18.9276	3.05386	21.1452	3.05386	30.0674		42	3.05386
43	3.51119	0	3.51119	0	3.51119	0	3.51119	0	3.51119	0		43	3.51119	0	3.51119	0	3.51119	0	3.51119	0	3.51119	0		43	3.51119	0	3.51119	0	3.51119	0	3.51119	0	3.51119	11.3672		43	3.51119	0	3.51119	19.0735	3.51119	21.0075	3.51119	18.9681	3.51119	30.4922		43	3.51119
44	4.03702	0	4.03702	0	4.03702	0	4.03702	0	4.03702	0		44	4.03702	0	4.03702	0	4.03702	0	4.03702	0	4.03702	0		44	4.03702	0	4.03702	0	4.03702	0	4.03702	0	4.03702	12.7052		44	4.03702	0	4.03702	17.3281	4.03702	22.3304	4.03702	16.2277	4.03702	29.942		44	4.03702
45	4.64159	0	4.64159	0	4.64159	0	4.64159	0	4.64159	0		45	4.64159	0	4.64159	0	4.64159	0	4.64159	0	4.64159	0		45	4.64159	0	4.64159	0	4.64159	0	4.64159	0.06594	4.64159	13.1309		45	4.64159	0.42606	4.64159	14.7026	4.64159	22.778	4.64159	13.2085	4.64159	28.4965		45	4.64159
46	5.3367	0	5.3367	0	5.3367	0	5.3367	0	5.3367	0		46	5.3367	0	5.3367	0	5.3367	0	5.3367	0	5.3367	0		46	5.3367	0	5.3367	0	5.3367	0	5.3367	0.31702	5.3367	12.7084		46	5.3367	0.86472	5.3367	11.3245	5.3367	22.2566	5.3367	10.2029	5.3367	26.3168		46	5.3367
47	6.13591	0	6.13591	0	6.13591	0	6.13591	0	6.13591	0		47	6.13591	0	6.13591	0	6.13591	0	6.13591	0	6.13591	0		47	6.13591	0	6.13591	0	6.13591	0	6.13591	1.80426	6.13591	11.5837		47	6.13591	0.6365	6.13591	7.38861	6.13591	20.7049	6.13591	7.48386	6.13591	23.6217		47	6.13591
48	7.0548	0	7.0548	0	7.0548	0	7.0548	0	7.0548	0		48	7.0548	0	7.0548	0	7.0548	0	7.0548	0	7.0548	4.31089		48	7.0548	0	7.0548	0	7.0548	0	7.0548	2.81196	7.0548	9.96448		48	7.0548	0.05013	7.0548	3.13455	7.0548	18.1052	7.0548	5.27713	7.0548	20.6515		48	7.0548
49	8.11131	0	8.11131	2.79885	8.11131	0	8.11131	0	8.11131	0.05125		49	8.11131	0	8.11131	1.04587	8.11131	0	8.11131	0	8.11131	8.29483		49	8.11131	0	8.11131	0	8.11131	1.02221	8.11131	3.28771	8.11131	8.09886		49	8.11131	0	8.11131	0	8.11131	14.499	8.11131	3.73692	8.11131	17.63		49	8.11131
50	9.32603	0	9.32603	4.83076	9.32603	0	9.32603	0	9.32603	1.49536		50	9.32603	0	9.32603	2.82034	9.32603	0	9.32603	0.10941	9.32603	11.5113		50	9.32603	0	9.32603	0	9.32603	2.15164	9.32603	3.35163	9.32603	6.25497		50	9.32603	0	9.32603	0	9.32603	10.0015	9.32603	2.92904	9.32603	14.7371		50	9.32603
51	10.7227	0	10.7227	5.36051	10.7227	0	10.7227	0	10.7227	2.64787		51	10.7227	0	10.7227	4.04925	10.7227	0	10.7227	3.70688	10.7227	13.779		51	10.7227	0	10.7227	0	10.7227	3.42136	10.7227	3.22709	10.7227	4.69963		51	10.7227	0	10.7227	0	10.7227	4.81362	10.7227	2.82652	10.7227	12.0981		51	10.7227
52	12.3285	0	12.3285	4.61409	12.3285	0	12.3285	0.52774	12.3285	3.72558		52	12.3285	0	12.3285	4.71317	12.3285	0	12.3285	6.61925	12.3285	14.9824		52	12.3285	0	12.3285	0	12.3285	4.85208	12.3285	3.21121	12.3285	3.6737		52	12.3285	0	12.3285	0	12.3285	0	12.3285	3.31827	12.3285	9.78909		52	12.3285
53	14.1747	0	14.1747	2.98804	14.1747	0	14.1747	5.82282	14.1747	4.87977		53	14.1747	0	14.1747	4.88072	14.1747	0	14.1747	8.75735	14.1747	15.1723		53	14.1747	0	14.1747	0	14.1747	6.39199	14.1747	3.63291	14.1747	3.37985		53	14.1747	0	14.1747	0	14.1747	0	14.1747	4.24906	14.1747	7.89026		53	14.1747
54	16.2975	0	16.2975	0.92266	16.2975	4.02212	16.2975	10.2536	16.2975	6.16478		54	16.2975	0.01228	16.2975	4.66525	16.2975	0.22064	16.2975	10.17	16.2975	14.4865		54	16.2975	0	16.2975	0	16.2975	7.93473	16.2975	4.779	16.2975	3.9461		54	16.2975	0	16.2975	0	16.2975	0	16.2975	5.44435	16.2975	6.42948		54	16.2975
55	18.7382	0	18.7382	0	18.7382	7.05494	18.7382	13.5566	18.7382	7.42783		55	18.7382	0.63628	18.7382	4.13612	18.7382	4.48156	18.7382	10.7314	18.7382	12.9196		55	18.7382	0	18.7382	0	18.7382	9.21443	18.7382	6.76115	18.7382	5.36606		55	18.7382	0	18.7382	0	18.7382	0	18.7382	6.63735	18.7382	5.33236		55	18.7382
56	21.5444	0	21.5444	0	21.5444	8.58267	21.5444	15.5336	21.5444	8.47409		56	21.5444	1.16804	21.5444	3.44169	21.5444	7.89548	21.5444	10.3691	21.5444	10.7159		56	21.5444	1.62351	21.5444	0	21.5444	10.0149	21.5444	9.53486	21.5444	7.55085		56	21.5444	0	21.5444	0	21.5444	0	21.5444	7.58882	21.5444	4.60888		56	21.5444
57	24.7708	0	24.7708	0	24.7708	8.61705	24.7708	16.0709	24.7708	9.50187		57	24.7708	1.48512	24.7708	2.74873	24.7708	10.2341	24.7708	9.17187	24.7708	8.19486		57	24.7708	3.17645	24.7708	0	24.7708	10.4866	24.7708	12.8475	24.7708	10.3013		57	24.7708	0	24.7708	0	24.7708	0	24.7708	8.08106	24.7708	4.25072		57	24.7708
58	28.4804	0	28.4804	0	28.4804	7.3967	28.4804	15.1956	28.4804	10.0959		58	28.4804	1.53219	28.4804	2.29688	28.4804	11.4843	28.4804	7.33568	28.4804	5.71739		58	28.4804	4.4693	28.4804	0.2125	28.4804	10.409	28.4804	16.2703	28.4804	13.3405		58	28.4804	0	28.4804	0	28.4804	0	28.4804	8.97046	28.4804	4.22747		58	28.4804
59	32.7455	0	32.7455	0	32.7455	5.28133	32.7455	13.0866	32.7455	10.1803		59	32.7455	1.28952	32.7455	2.53459	32.7455	11.7628	32.7455	5.15461	32.7455	3.64677		59	32.7455	5.3996	32.7455	4.06594	32.7455	9.78154	32.7455	19.2787	32.7455	16.3618		59	32.7455	0	32.7455	0	32.7455	0	32.7455	9.19172	32.7455	4.48814		59	32.7455
60	37.6494	0	37.6494	0	37.6494	2.77586	37.6494	10.049	37.6494	9.8154		60	37.6494	1.34706	37.6494	3.29098	37.6494	11.2852	37.6494	2.99092	37.6494	2.3062		60	37.6494	5.8844	37.6494	7.67471	37.6494	8.73653	37.6494	21.3625	37.6494	19.08		60	37.6494	0	37.6494	0	37.6494	0	37.6494	8.48819	37.6494	4.96959		60	37.6494
61	43.2876	0.95183	43.2876	0	43.2876	0.55451	43.2876	6.51817	43.2876	9.17598		61	43.2876	1.8015	43.2876	4.56658	43.2876	10.3266	43.2876	1.22971	43.2876	1.93768		61	43.2876	5.96076	43.2876	10.7582	43.2876	7.4694	43.2876	22.1379	43.2876	21.2738		61	43.2876	0	43.2876	0.75642	43.2876	0	43.2876	6.9121	43.2876	5.60983		61	43.2876
62	49.7702	2.86912	49.7702	0	49.7702	0	49.7702	3.53941	49.7702	8.52453		62	49.7702	1.88014	49.7702	6.25625	49.7702	9.18123	49.7702	0.22618	49.7702	2.66896		62	49.7702	5.93978	49.7702	13.8454	49.7702	6.20161	49.7702	21.4347	49.7702	22.8106		62	49.7702	0	49.7702	4.19975	49.7702	0	49.7702	4.62887	49.7702	6.36241		62	49.7702
63	57.2237	3.45329	57.2237	0	57.2237	0	57.2237	1.92484	57.2237	8.16704		63	57.2237	1.70195	57.2237	8.15726	57.2237	8.13012	57.2237	0.25521	57.2237	4.49609		63	57.2237	5.76126	57.2237	15.7958	57.2237	5.14745	57.2237	19.3411	57.2237	23.655		63	57.2237	0	57.2237	7.13194	57.2237	0	57.2237	2.17365	57.2237	7.20984		63	57.2237
64	65.7933	2.85482	65.7933	0	65.7933	0	65.7933	0.85904	65.7933	8.39457		64	65.7933	1.42547	65.7933	10.0047	65.7933	7.4178	65.7933	1.47209	65.7933	7.28643		64	65.7933	5.49876	65.7933	16.4518	65.7933	4.49542	65.7933	16.2011	65.7933	23.8628		64	65.7933	0	65.7933	9.32589	65.7933	0	65.7933	0.35217	65.7933	8.17555		64	65.7933
65	75.6463	2.22789	75.6463	0	75.6463	0.55929	75.6463	0.4183	75.6463	9.41677		65	75.6463	1.29144	75.6463	11.5283	75.6463	7.23807	75.6463	3.89084	75.6463	10.803		65	75.6463	5.18895	75.6463	15.8497	75.6463	4.40649	75.6463	12.5727	75.6463	23.57		65	75.6463	5.9638	75.6463	10.6045	75.6463	0	75.6463	0	75.6463	9.33397		65	75.6463
66	86.9749	1.39453	86.9749	0.43773	86.9749	2.39044	86.9749	0.39439	86.9749	11.3012		66	86.9749	2.13488	86.9749	12.5174	86.9749	7.72266	86.9749	7.3832	86.9749	14.749		66	86.9749	4.92043	86.9749	14.2315	86.9749	5.0217	86.9749	9.15781	86.9749	22.9821		66	86.9749	12.863	86.9749	10.8647	86.9749	0	86.9749	0	86.9749	10.8152		66	86.9749
67	100	0.62709	100	1.98178	100	4.45403	100	0.61146	100	13.9392		67	100	4.2923	100	12.8775	100	8.93089	100	11.6987	100	18.8268		67	100	4.65106	100	12.0139	100	6.46654	100	6.71586	100	22.3684		67	100	17.8113	100	10.0982	100	6.09332	100	0	100	12.7981		67	100
68	114.976	0.12833	114.976	3.593	114.976	6.39845	114.976	0.92601	114.976	17.0578		68	114.976	7.43209	114.976	12.667	114.976	10.8442	114.976	16.5027	114.976	22.8001		68	114.976	4.26109	114.976	9.72299	114.976	8.84285	114.976	5.96652	114.976	22.0564		68	114.976	20.5755	114.976	9.41496	114.976	17.2832	114.976	4.65446	114.976	15.4852		68	114.976
69	132.194	0	132.194	5.0836	132.194	7.83722	132.194	1.21697	132.194	20.2851		69	132.194	11.5606	132.194	12.1067	132.194	13.3713	132.194	21.4278	132.194	26.5404		69	132.194	3.60777	132.194	7.91275	132.194	12.2083	132.194	7.48898	132.194	22.4147		69	132.194	21.1414	132.194	9.32015	132.194	28.8704	132.194	11.4039	132.194	19.0579		69	132.194
70	151.991	0	151.991	6.23689	151.991	8.3954	151.991	1.37235	151.991	23.2577		70	151.991	16.4722	151.991	11.5605	151.991	16.3661	151.991	26.1303	151.991	30.0393		70	151.991	2.54139	151.991	7.08767	151.991	16.5517	151.991	11.6254	151.991	23.8128		70	151.991	19.6978	151.991	9.14593	151.991	40.5595	151.991	20.0415	151.991	23.6192		70	151.991
71	174.753	0	174.753	6.81514	174.753	7.81114	174.753	3.03717	174.753	25.7403		71	174.753	21.7231	174.753	11.4838	174.753	19.6496	174.753	30.3432	174.753	33.3815		71	174.753	1.06779	174.753	7.64787	174.753	21.7766	174.753	18.4033	174.753	26.5546		71	174.753	17.8419	174.753	9.19683	174.753	52.1354	174.753	30.236	174.753	29.1349		71	174.753
72	200.923	0	200.923	6.60977	200.923	8.18434	200.923	9.66564	200.923	27.7238		72	200.923	26.6591	200.923	12.3445	200.923	23.0294	200.923	33.9151	200.923	36.6863		72	200.923	0.10887	200.923	9.86435	200.923	27.7021	200.923	27.4982	200.923	30.7956		72	200.923	15.4658	200.923	9.80109	200.923	63.4393	200.923	41.5442	200.923	35.3915		72	200.923
73	231.013	0	231.013	5.52285	231.013	11.757	231.013	17.2919	231.013	29.4698		73	231.013	30.5128	231.013	14.527	231.013	26.3164	231.013	36.8274	231.013	40.0432		73	231.013	0	231.013	13.8784	231.013	34.0856	231.013	38.2559	231.013	36.4696		73	231.013	12.6819	231.013	11.3068	231.013	74.3009	231.013	53.457	231.013	41.9869		73	231.013
74	265.609	0	265.609	3.67892	265.609	15.5244	265.609	25.888	265.609	31.4926		74	265.609	32.5681	265.609	18.243	265.609	29.355	265.609	39.1863	265.609	43.4678		74	265.609	0	265.609	19.7078	265.609	40.6623	265.609	49.7828	265.609	43.2536		74	265.609	10.034	265.609	14.0976	265.609	84.429	265.609	65.4208	265.609	48.3653		74	265.609
75	305.386	0	305.386	1.53916	305.386	20.1552	305.386	35.5112	305.386	34.4787		75	305.386	32.3612	305.386	23.4741	305.386	32.0809	305.386	41.1923	305.386	46.8974		75	305.386	0	305.386	27.2432	305.386	47.1951	305.386	61.0934	305.386	50.5937		75	305.386	8.0341	305.386	18.6156	305.386	93.2785	305.386	76.8142	305.386	53.9012		75	305.386
76	351.119	0	351.119	0.13729	351.119	26.4385	351.119	46.2618	351.119	39.1604		76	351.119	29.8654	351.119	29.968	351.119	34.5985	351.119	43.091	351.119	50.2323		76	351.119	0	351.119	36.2314	351.119	53.5191	351.119	71.2794	351.119	57.7943		76	351.119	7.19552	351.119	25.3595	351.119	99.9323	351.119	86.8728	351.119	58.0161		76	351.119
77	403.702	0	403.702	0	403.702	35.0919	403.702	58.1921	403.702	46.1577		77	403.702	25.6039	403.702	37.2926	403.702	37.2389	403.702	45.1201	403.702	53.4117		77	403.702	0	403.702	46.2618	403.702	59.5648	403.702	79.6529	403.702	64.1471		77	403.702	8.10344	403.702	34.8159	403.702	103.054	403.702	94.5652	403.702	60.2962		77	403.702
78	464.159	0	464.159	4.25294	464.159	46.5616	464.159	71.1902	464.159	55.8065		78	464.159	20.6463	464.159	44.9332	464.159	40.5468	464.159	47.4697	464.159	56.4908		78	464.159	0	464.159	56.7795	464.159	65.3451	464.159	85.8168	464.159	69.0575		78	464.159	11.4786	464.159	47.2876	464.159	100.971	464.159	98.444	464.159	60.5639		78	464.159
79	533.67	0	533.67	13.3819	533.67	60.8709	533.67	84.8772	533.67	67.9914		79	533.67	16.4794	533.67	52.4048	533.67	45.1634	533.67	50.276	533.67	59.6751		79	533.67	0	533.67	67.1383	533.67	70.9005	533.67	89.6396	533.67	72.1214		79	533.67	18.1674	533.67	62.6317	533.67	91.9202	533.67	96.5131	533.67	58.8646		79	533.67
80	613.591	0	613.591	25.08	613.591	77.552	613.591	98.5553	613.591	82.0143		80	613.591	14.7849	613.591	59.3444	613.591	51.6225	613.591	53.6451	613.591	63.2664		80	613.591	9.56301	613.591	76.6842	613.591	76.2113	613.591	91.1475	613.591	73.1264		80	613.591	29.0034	613.591	79.9753	613.591	74.4533	613.591	86.178	613.591	55.3608		80	613.591
81	705.48	0	705.48	38.8136	705.48	95.6552	705.48	111.223	705.48	96.545		81	705.48	17.1787	705.48	65.5531	705.48	60.1192	705.48	57.6773	705.48	67.4972		81	705.48	37.3948	705.48	84.8368	705.48	81.1059	705.48	90.3806	705.48	71.9849		81	705.48	44.5354	705.48	97.521	705.48	47.92	705.48	64.3492	705.48	50.1652		81	705.48
82	811.131	0	811.131	53.6987	811.131	113.8	811.131	121.644	811.131	109.706		82	811.131	24.9673	811.131	70.9669	811.131	70.3224	811.131	62.4413	811.131	72.2713		82	811.131	67.7708	811.131	91.1368	811.131	85.1942	811.131	87.2679	811.131	68.647		82	811.131	64.6863	811.131	112.538	811.131	12.8986	811.131	27.7504	811.131	43.1639		82	811.131
83	932.603	1.5978	932.603	68.7322	932.603	130.236	932.603	128.45	932.603	119.316		83	932.603	38.9325	932.603	75.5609	932.603	81.285	932.603	67.8615	932.603	76.8862		83	932.603	98.4915	932.603	95.2357	932.603	87.853	932.603	81.5517	932.603	63.0471		83	932.603	88.4536	932.603	121.558	932.603	0	932.603	0	932.603	33.8803		83	932.603
84	1072.27	40.9285	1072.27	83.0199	1072.27	142.894	1072.27	130.246	1072.27	123.27		84	1072.27	59.1022	1072.27	79.2201	1072.27	91.4601	1072.27	73.5287	1072.27	79.8587		84	1072.27	126.975	1072.27	96.8235	1072.27	88.2738	1072.27	72.742	1072.27	55.1202		84	1072.27	113.772	1072.27	120.685	1072.27	0	1072.27	0	1072.27	21.4093		84	1072.27
85	1232.85	82.3457	1232.85	95.8899	1232.85	149.462	1232.85	125.738	1232.85	119.957		85	1232.85	84.449	1232.85	81.64	1232.85	98.7986	1232.85	78.502	1232.85	78.9744		85	1232.85	150.481	1232.85	95.4943	1232.85	85.5705	1232.85	60.0509	1232.85	44.8768		85	1232.85	137.615	1232.85	105.889	1232.85	0	1232.85	0	1232.85	4.43278		85	1232.85
86	1417.47	122.7	1417.47	106.839	1417.47	147.497	1417.47	113.878	1417.47	108.596		86	1417.47	112.519	1417.47	82.3131	1417.47	100.893	1417.47	81.2	1417.47	71.6127		86	1417.47	166.41	1417.47	90.5632	1417.47	78.9331	1417.47	42.2716	1417.47	32.493		86	1417.47	156.347	1417.47	73.1699	1417.47	0	1417.47	0	1417.47	0		86	1417.47
87	1629.75	157.635	1629.75	115.349	1629.75	134.596	1629.75	94.0339	1629.75	89.389		87	1629.75	139.102	1629.75	80.6226	1629.75	95.1431	1629.75	79.4634	1629.75	55.2828		87	1629.75	172.645	1629.75	80.8783	1629.75	67.7954	1629.75	17.6313	1629.75	18.3647		87	1629.75	166.242	1629.75	18.5816	1629.75	0	1629.75	0	1629.75	0		87	1629.75
88	1873.82	182.083	1873.82	120.67	1873.82	108.615	1873.82	66.1683	1873.82	63.4559		88	1873.82	158.151	1873.82	76.013	1873.82	78.947	1873.82	70.8042	1873.82	28.2058		88	1873.82	167.867	1873.82	64.7005	1873.82	51.9795	1873.82	0	1873.82	3.09889		88	1873.82	164.058	1873.82	0	1873.82	0	1873.82	0	1873.82	0		88	1873.82
89	2154.43	190.995	2154.43	121.704	2154.43	67.8927	2154.43	30.9538	2154.43	32.5751		89	2154.43	162.114	2154.43	68.1686	2154.43	49.9121	2154.43	52.784	2154.43	0		89	2154.43	151.766	2154.43	39.7328	2154.43	31.7753	2154.43	0	2154.43	0		89	2154.43	147.505	2154.43	0	2154.43	0	2154.43	0	2154.43	0		89	2154.43
90	2477.08	180.096	2477.08	117.038	2477.08	11.4375	2477.08	0	2477.08	0		90	2477.08	142.729	2477.08	57.1341	2477.08	6.08966	2477.08	23.4162	2477.08	0		90	2477.08	125.07	2477.08	3.3391	2477.08	7.93123	2477.08	0	2477.08	0		90	2477.08	115.527	2477.08	0	2477.08	0	2477.08	0	2477.08	0		90	2477.08
91	2848.04	146.5	2848.04	105.137	2848.04	0	2848.04	0	2848.04	0		91	2848.04	92.1292	2848.04	43.3374	2848.04	0	2848.04	0	2848.04	0		91	2848.04	89.4025	2848.04	0	2848.04	0	2848.04	0	2848.04	0		91	2848.04	68.3467	2848.04	0	2848.04	0	2848.04	0	2848.04	0		91	2848.04
92	3274.55	89.053	3274.55	84.6083	3274.55	0	3274.55	0	3274.55	0		92	3274.55	3.98806	3274.55	27.5185	3274.55	0	3274.55	0	3274.55	0		92	3274.55	46.9986	3274.55	0	3274.55	0	3274.55	0	3274.55	0		92	3274.55	7.30983	3274.55	0	3274.55	0	3274.55	0	3274.55	0		92	3274.55
93	3764.94	8.36268	3764.94	54.4758	3764.94	0	3764.94	0	3764.94	0		93	3764.94	0	3764.94	10.5981	3764.94	0	3764.94	0	3764.94	0		93	3764.94	0.36799	3764.94	0	3764.94	0	3764.94	0	3764.94	0		93	3764.94	0	3764.94	0	3764.94	0	3764.94	0	3764.94	0		93	3764.94
94	4328.76	0	4328.76	14.3606	4328.76	0	4328.76	0	4328.76	0		94	4328.76	0	4328.76	0	4328.76	0	4328.76	0	4328.76	0		94	4328.76	0	4328.76	0	4328.76	0	4328.76	0	4328.76	0		94	4328.76	0	4328.76	0	4328.76	0	4328.76	0	4328.76	0		94	4328.76
95	4977.02	0	4977.02	0	4977.02	0	4977.02	0	4977.02	0		95	4977.02	0	4977.02	0	4977.02	0	4977.02	0	4977.02	0		95	4977.02	0	4977.02	0	4977.02	0	4977.02	0	4977.02	0		95	4977.02	0	4977.02	0	4977.02	0	4977.02	0	4977.02	0		95	4977.02
96	5722.37	0	5722.37	0	5722.37	0	5722.37	0	5722.37	0		96	5722.37	0	5722.37	0	5722.37	0	5722.37	0	5722.37	0		96	5722.37	0	5722.37	0	5722.37	0	5722.37	0	5722.37	0		96	5722.37	0	5722.37	0	5722.37	0.00825	5722.37	0	5722.37	0		96	5722.37
97	6579.33	0	6579.33	0	6579.33	0	6579.33	0	6579.33	0		97	6579.33	0	6579.33	0	6579.33	0	6579.33	0	6579.33	0		97	6579.33	0	6579.33	0	6579.33	0	6579.33	0	6579.33	0		97	6579.33	0	6579.33	0	6579.33	1.39594	6579.33	0	6579.33	0		97	6579.33
98	7564.63	0	7564.63	0	7564.63	0	7564.63	0	7564.63	0		98	7564.63	0	7564.63	0	7564.63	0	7564.63	0	7564.63	0		98	7564.63	0	7564.63	0	7564.63	0	7564.63	0	7564.63	0		98	7564.63	0	7564.63	0	7564.63	2.44613	7564.63	0	7564.63	0		98	7564.63
99	8697.49	0	8697.49	0	8697.49	0	8697.49	0	8697.49	0		99	8697.49	0	8697.49	0	8697.49	0	8697.49	0	8697.49	0		99	8697.49	0	8697.49	0	8697.49	0	8697.49	0	8697.49	0		99	8697.49	0	8697.49	0	8697.49	2.93289	8697.49	0	8697.49	0		99	8697.49
100	10000	0	10000	0	10000	0	10000	0	10000	0		100	10000	0	10000	0	10000	0	10000	0	10000	0		100	10000	0	10000	0	10000	0	10000	0	10000	0		100	10000	0	10000	0	10000	1.09572	10000	0	10000	0		100	10000
[truncated: 20 more columns]

## Sheet: Rg,h calculation of Sample C1
C1-0									C1-4									C1-8									C1-12									C1-24
Pore size/nm	Time(ms)	Proportion	At	ln(t)	ln(t)*A/At	sum	Rg,0h		Pore size/nm	Time(ms)	Proportion	At	ln(t）	ln(t)*A/At	sum	Rg,4h		Pore size/nm	Time(ms)	Proportion	At	ln(t)	ln(t)*A/At	sum	Rg,8h		Pore size/nm	Time(ms)	Proportion	At	ln(t)	ln(t)*A/At	sum	Rg,12h		Pore size/nm	Time(ms)	Proportion	At	ln(t)	ln(t)*A/At	sum	Rg,24h
0.108	0.01	0	1216.8	-2.22562	0	9.93984	20740.4		0.108	0.01	0	1286.2	-2.22562	0	9.65657	15624.1		0.108	0.01	0	1486.35	-2.22562	0	9.10925	9038.5		0.108	0.01	0	1490.68	-2.22562	0	8.82429	6797.35		0.108	0.01	0	1506.83	-2.22562	0	8.69215	5955.99
0.124178	0.011498	0	1216.8	-2.08604	0				0.124178	0.011498	0	1286.2	-2.08604	0				0.124178	0.011498	0	1486.35	-2.08604	0				0.124178	0.011498	0	1490.68	-2.08604	0				0.124178	0.011498	0	1506.83	-2.08604	0
0.142765	0.013219	0	1216.8	-1.94655	0				0.142765	0.013219	0	1286.2	-1.94655	0				0.142765	0.013219	0	1486.35	-1.94655	0				0.142765	0.013219	0	1490.68	-1.94655	0				0.142765	0.013219	0	1506.83	-1.94655	0
0.164149	0.015199	0	1216.8	-1.80698	0				0.164149	0.015199	0	1286.2	-1.80698	0				0.164149	0.015199	0	1486.35	-1.80698	0				0.164149	0.015199	0	1490.68	-1.80698	0				0.164149	0.015199	0	1506.83	-1.80698	0
0.18873	0.017475	0	1216.8	-1.66744	0				0.18873	0.017475	0	1286.2	-1.66744	0				0.18873	0.017475	0	1486.35	-1.66744	0				0.18873	0.017475	0	1490.68	-1.66744	0				0.18873	0.017475	0	1506.83	-1.66744	0
0.216994	0.020092	0	1216.8	-1.52789	0				0.216994	0.020092	0	1286.2	-1.52789	0				0.216994	0.020092	0	1486.35	-1.52789	0				0.216994	0.020092	0	1490.68	-1.52789	0				0.216994	0.020092	0	1506.83	-1.52789	0
0.249491	0.023101	0	1216.8	-1.38833	0				0.249491	0.023101	0	1286.2	-1.38833	0				0.249491	0.023101	0	1486.35	-1.38833	0				0.249491	0.023101	0	1490.68	-1.38833	0				0.249491	0.023101	0	1506.83	-1.38833	0
0.286859	0.026561	0	1216.8	-1.24877	0				0.286859	0.026561	0	1286.2	-1.24877	0				0.286859	0.026561	0	1486.35	-1.24877	0				0.286859	0.026561	0	1490.68	-1.24877	0				0.286859	0.026561	0	1506.83	-1.24877	0
0.329821	0.030539	0	1216.8	-1.1092	0				0.329821	0.030539	0	1286.2	-1.1092	0				0.329821	0.030539	0	1486.35	-1.1092	0				0.329821	0.030539	0	1490.68	-1.1092	0				0.329821	0.030539	0	1506.83	-1.1092	0
0.37921	0.035112	0	1216.8	-0.969666	0				0.37921	0.035112	0	1286.2	-0.969666	0				0.37921	0.035112	0	1486.35	-0.969666	0				0.37921	0.035112	0	1490.68	-0.969666	0				0.37921	0.035112	0	1506.83	-0.969666	0
0.435996	0.04037	0	1216.8	-0.830122	0				0.435996	0.04037	0	1286.2	-0.830122	0				0.435996	0.04037	0	1486.35	-0.830122	0				0.435996	0.04037	0	1490.68	-0.830122	0				0.435996	0.04037	0	1506.83	-0.830122	0
0.501293	0.046416	0	1216.8	-0.690565	0				0.501293	0.046416	0	1286.2	-0.690565	0				0.501293	0.046416	0	1486.35	-0.690565	0				0.501293	0.046416	0	1490.68	-0.690565	0				0.501293	0.046416	0	1506.83	-0.690565	0
0.576364	0.053367	0	1216.8	-0.551017	0				0.576364	0.053367	0	1286.2	-0.551017	0				0.576364	0.053367	0	1486.35	-0.551017	0				0.576364	0.053367	0	1490.68	-0.551017	0				0.576364	0.053367	0	1506.83	-0.551017	0
0.662677	0.061359	0	1216.8	-0.411467	0				0.662677	0.061359	0	1286.2	-0.411467	0				0.662677	0.061359	0	1486.35	-0.411467	0				0.662677	0.061359	0	1490.68	-0.411467	0				0.662677	0.061359	0	1506.83	-0.411467	0
0.761918	0.070548	0	1216.8	-0.271916	0				0.761918	0.070548	0	1286.2	-0.271916	0				0.761918	0.070548	0	1486.35	-0.271916	0				0.761918	0.070548	0	1490.68	-0.271916	0				0.761918	0.070548	0	1506.83	-0.271916	0
0.87602	0.081113	0	1216.8	-0.132366	0				0.87602	0.081113	0	1286.2	-0.132366	0				0.87602	0.081113	0	1486.35	-0.132366	0				0.87602	0.081113	0	1490.68	-0.132366	0				0.87602	0.081113	0	1506.83	-0.132366	0
1.00721	0.09326	0	1216.8	0.00718215	0				1.00721	0.09326	0	1286.2	0.00718215	0				1.00721	0.09326	0	1486.35	0.00718215	0				1.00721	0.09326	0	1490.68	0.00718215	0				1.00721	0.09326	0	1506.83	0.00718215	0
1.15805	0.107227	0	1216.8	0.146739	0				1.15805	0.107227	0	1286.2	0.146739	0				1.15805	0.107227	0	1486.35	0.146739	0				1.15805	0.107227	0	1490.68	0.146739	0				1.15805	0.107227	0	1506.83	0.146739	0
1.33148	0.123285	0	1216.8	0.28629	0				1.33148	0.123285	0	1286.2	0.28629	0				1.33148	0.123285	0	1486.35	0.28629	0				1.33148	0.123285	0	1490.68	0.28629	0				1.33148	0.123285	0	1506.83	0.28629	0
1.53087	0.141747	0	1216.8	0.425835	0				1.53087	0.141747	0	1286.2	0.425835	0				1.53087	0.141747	0	1486.35	0.425835	0				1.53087	0.141747	0	1490.68	0.425835	0				1.53087	0.141747	0	1506.83	0.425835	0
1.76013	0.162975	0	1216.8	0.565388	0				1.76013	0.162975	0	1286.2	0.565388	0				1.76013	0.162975	0	1486.35	0.565388	0				1.76013	0.162975	0	1490.68	0.565388	0				1.76013	0.162975	0	1506.83	0.565388	0
2.02373	0.187382	0	1216.8	0.70494	0				2.02373	0.187382	0	1286.2	0.70494	0				2.02373	0.187382	0	1486.35	0.70494	0				2.02373	0.187382	0	1490.68	0.70494	0				2.02373	0.187382	0	1506.83	0.70494	0
2.32678	0.215443	0	1216.8	0.844487	0				2.32678	0.215443	0	1286.2	0.844487	0				2.32678	0.215443	0	1486.35	0.844487	0				2.32678	0.215443	0	1490.68	0.844487	0				2.32678	0.215443	0	1506.83	0.844487	0
2.67525	0.247708	0	1216.8	0.984041	0				2.67525	0.247708	0	1286.2	0.984041	0				2.67525	0.247708	0	1486.35	0.984041	0				2.67525	0.247708	0	1490.68	0.984041	0				2.67525	0.247708	0	1506.83	0.984041	0
3.07588	0.284804	0	1216.8	1.12359	0				3.07588	0.284804	0	1286.2	1.12359	0				3.07588	0.284804	0	1486.35	1.12359	0				3.07588	0.284804	0	1490.68	1.12359	0				3.07588	0.284804	0	1506.83	1.12359	0
3.53651	0.327455	0	1216.8	1.26314	0				3.53651	0.327455	0	1286.2	1.26314	0				3.53651	0.327455	0	1486.35	1.26314	0				3.53651	0.327455	0	1490.68	1.26314	0				3.53651	0.327455	0	1506.83	1.26314	0
4.06614	0.376494	0	1216.8	1.40269	0				4.06614	0.376494	0	1286.2	1.40269	0				4.06614	0.376494	0	1486.35	1.40269	0				4.06614	0.376494	0	1490.68	1.40269	0				4.06614	0.376494	0	1506.83	1.40269	0
4.67506	0.432876	0	1216.8	1.54224	0				4.67506	0.432876	0	1286.2	1.54224	0				4.67506	0.432876	0	1486.35	1.54224	0				4.67506	0.432876	0	1490.68	1.54224	0				4.67506	0.432876	0	1506.83	1.54224	0
5.37518	0.497702	0	1216.8	1.68179	0				5.37518	0.497702	0	1286.2	1.68179	0				5.37518	0.497702	0	1486.35	1.68179	0				5.37518	0.497702	0	1490.68	1.68179	0				5.37518	0.497702	0	1506.83	1.68179	0
6.18016	0.572237	0	1216.8	1.82134	0				6.18016	0.572237	0	1286.2	1.82134	0				6.18016	0.572237	0	1486.35	1.82134	0				6.18016	0.572237	0	1490.68	1.82134	0				6.18016	0.572237	0	1506.83	1.82134	0
7.10568	0.657933	0	1216.8	1.96089	0				7.10568	0.657933	0	1286.2	1.96089	0				7.10568	0.657933	0	1486.35	1.96089	0				7.10568	0.657933	0	1490.68	1.96089	0				7.10568	0.657933	0	1506.83	1.96089	0
8.1698	0.756463	0	1216.8	2.10044	0				8.1698	0.756463	0	1286.2	2.10044	0				8.1698	0.756463	0	1486.35	2.10044	0				8.1698	0.756463	0	1490.68	2.10044	0				8.1698	0.756463	0	1506.83	2.10044	0
9.39329	0.869749	0	1216.8	2.24	0				9.39329	0.869749	0	1286.2	2.24	0				9.39329	0.869749	0	1486.35	2.24	0				9.39329	0.869749	0	1490.68	2.24	0				9.39329	0.869749	0	1506.83	2.24	0
10.8	1	0	1216.8	2.37955	0				10.8	1	0	1286.2	2.37955	0				10.8	1	0	1486.35	2.37955	0				10.8	1	0	1490.68	2.37955	0				10.8	1	0	1506.83	2.37955	0
12.4174	1.14976	0	1216.8	2.5191	0				12.4174	1.14976	0	1286.2	2.5191	0				12.4174	1.14976	0	1486.35	2.5191	0				12.4174	1.14976	0	1490.68	2.5191	0				12.4174	1.14976	0	1506.83	2.5191	0
14.277	1.32194	0	1216.8	2.65865	0				14.277	1.32194	0	1286.2	2.65865	0				14.277	1.32194	0	1486.35	2.65865	0				14.277	1.32194	0	1490.68	2.65865	0				14.277	1.32194	0	1506.83	2.65865	0
16.415	1.51991	0	1216.8	2.7982	0				16.415	1.51991	0	1286.2	2.7982	0				16.415	1.51991	0	1486.35	2.7982	0				16.415	1.51991	0	1490.68	2.7982	0				16.415	1.51991	0	1506.83	2.7982	0
18.8733	1.74753	0	1216.8	2.93775	0				18.8733	1.74753	0	1286.2	2.93775	0				18.8733	1.74753	0	1486.35	2.93775	0				18.8733	1.74753	0	1490.68	2.93775	0				18.8733	1.74753	0	1506.83	2.93775	0
21.6997	2.00923	0	1216.8	3.0773	0				21.6997	2.00923	0	1286.2	3.0773	0				21.6997	2.00923	0	1486.35	3.0773	0				21.6997	2.00923	0	1490.68	3.0773	0				21.6997	2.00923	0	1506.83	3.0773	0
24.9494	2.31013	0	1216.8	3.21685	0				24.9494	2.31013	0	1286.2	3.21685	0				24.9494	2.31013	0	1486.35	3.21685	0				24.9494	2.31013	0	1490.68	3.21685	0				24.9494	2.31013	0	1506.83	3.21685	0
28.6858	2.65609	0	1216.8	3.3564	0				28.6858	2.65609	0	1286.2	3.3564	0				28.6858	2.65609	0	1486.35	3.3564	0				28.6858	2.65609	0	1490.68	3.3564	0				28.6858	2.65609	0	1506.83	3.3564	0
32.9816	3.05386	0	1216.8	3.49595	0				32.9816	3.05386	0	1286.2	3.49595	0				32.9816	3.05386	0	1486.35	3.49595	0				32.9816	3.05386	0	1490.68	3.49595	0				32.9816	3.05386	0	1506.83	3.49595	0
37.9209	3.51119	0	1216.8	3.6355	0				37.9209	3.51119	0	1286.2	3.6355	0				37.9209	3.51119	0	1486.35	3.6355	0				37.9209	3.51119	0	1490.68	3.6355	0				37.9209	3.51119	0	1506.83	3.6355	0
43.5998	4.03702	0	1216.8	3.77505	0				43.5998	4.03702	0	1286.2	3.77505	0				43.5998	4.03702	0	1486.35	3.77505	0				43.5998	4.03702	0	1490.68	3.77505	0				43.5998	4.03702	0	1506.83	3.77505	0
50.1292	4.64159	0	1216.8	3.9146	0				50.1292	4.64159	0	1286.2	3.9146	0				50.1292	4.64159	0	1486.35	3.9146	0				50.1292	4.64159	0	1490.68	3.9146	0				50.1292	4.64159	0	1506.83	3.9146	0
57.6363	5.3367	0	1216.8	4.05415	0				57.6363	5.3367	0	1286.2	4.05415	0				57.6363	5.3367	0	1486.35	4.05415	0				57.6363	5.3367	0	1490.68	4.05415	0				57.6363	5.3367	0	1506.83	4.05415	0
66.2678	6.13591	0	1216.8	4.1937	0				66.2678	6.13591	0	1286.2	4.1937	0				66.2678	6.13591	0	1486.35	4.1937	0				66.2678	6.13591	0	1490.68	4.1937	0				66.2678	6.13591	0	1506.83	4.1937	0
76.1919	7.0548	0	1216.8	4.33325	0				76.1919	7.0548	0	1286.2	4.33325	0				76.1919	7.0548	0	1486.35	4.33325	0				76.1919	7.0548	0	1490.68	4.33325	0				76.1919	7.0548	0	1506.83	4.33325	0
87.6021	8.11131	0	1216.8	4.47281	0				87.6021	8.11131	2.79885	1286.2	4.47281	0.00973307				87.6021	8.11131	0	1486.35	4.47281	0				87.6021	8.11131	0	1490.68	4.47281	0				87.6021	8.11131	0.051251	1506.83	4.47281	0.000152132
100.721	9.32603	0	1216.8	4.61236	0				100.721	9.32603	4.83076	1286.2	4.61236	0.0173232				100.721	9.32603	0	1486.35	4.61236	0				100.721	9.32603	0	1490.68	4.61236	0				100.721	9.32603	1.49536	1506.83	4.61236	0.00457726
115.805	10.7227	0	1216.8	4.75191	0				115.805	10.7227	5.36051	1286.2	4.75191	0.0198046				115.805	10.7227	0	1486.35	4.75191	0				115.805	10.7227	0	1490.68	4.75191	0				115.805	10.7227	2.64787	1506.83	4.75191	0.00835029
133.147	12.3285	0	1216.8	4.89146	0				133.147	12.3285	4.61409	1286.2	4.89146	0.0175475				133.147	12.3285	0	1486.35	4.89146	0				133.147	12.3285	0.527739	1490.68	4.89146	0.0017317				133.147	12.3285	3.72558	1506.83	4.89146	0.012094
153.087	14.1747	0	1216.8	5.03101	0				153.087	14.1747	2.98804	1286.2	5.03101	0.0116878				153.087	14.1747	0	1486.35	5.03101	0				153.087	14.1747	5.82282	1490.68	5.03101	0.0196518				153.087	14.1747	4.87977	1506.83	5.03101	0.0162927
176.013	16.2975	0	1216.8	5.17056	0				176.013	16.2975	0.922663	1286.2	5.17056	0.00370913				176.013	16.2975	4.02212	1486.35	5.17056	0.0139917				176.013	16.2975	10.2536	1490.68	5.17056	0.0355656				176.013	16.2975	6.16478	1506.83	5.17056	0.021154
202.372	18.7382	0	1216.8	5.31011	0				202.372	18.7382	0	1286.2	5.31011	0				202.372	18.7382	7.05494	1486.35	5.31011	0.0252043				202.372	18.7382	13.5566	1490.68	5.31011	0.0482912				202.372	18.7382	7.42783	1506.83	5.31011	0.0261759
232.679	21.5443	0	1216.8	5.44966	0				232.679	21.5443	0	1286.2	5.44966	0				232.679	21.5443	8.58267	1486.35	5.44966	0.0314681				232.679	21.5443	15.5336	1490.68	5.44966	0.0567881				232.679	21.5443	8.47409	1506.83	5.44966	0.0306478
267.524	24.7708	0	1216.8	5.58921	0				267.524	24.7708	0	1286.2	5.58921	0				267.524	24.7708	8.61705	1486.35	5.58921	0.0324032				267.524	24.7708	16.0709	1490.68	5.58921	0.0602569				267.524	24.7708	9.50187	1506.83	5.58921	0.0352449
307.588	28.4804	0	1216.8	5.72876	0				307.588	28.4804	0	1286.2	5.72876	0				307.588	28.4804	7.3967	1486.35	5.72876	0.0285087				307.588	28.4804	15.1956	1490.68	5.72876	0.0583973				307.588	28.4804	10.0959	1506.83	5.72876	0.0383832
353.651	32.7455	0	1216.8	5.86831	0				353.651	32.7455	0	1286.2	5.86831	0				353.651	32.7455	5.28133	1486.35	5.86831	0.0208514				353.651	32.7455	13.0866	1490.68	5.86831	0.0515176				353.651	32.7455	10.1803	1506.83	5.86831	0.0396469
406.613	37.6494	0	1216.8	6.00786	0				406.613	37.6494	0	1286.2	6.00786	0				406.613	37.6494	2.77586	1486.35	6.00786	0.0112201				406.613	37.6494	10.049	1490.68	6.00786	0.0405004				406.613	37.6494	9.8154	1506.83	6.00786	0.039135
467.506	43.2876	0.951833	1216.8	6.14741	0.00480876				467.506	43.2876	0	1286.2	6.14741	0				467.506	43.2876	0.554511	1486.35	6.14741	0.00229341				467.506	43.2876	6.51817	1490.68	6.14741	0.0268802				467.506	43.2876	9.17598	1506.83	6.14741	0.0374354
537.519	49.7702	2.86912	1216.8	6.28696	0.0148241				537.519	49.7702	0	1286.2	6.28696	0				537.519	49.7702	0	1486.35	6.28696	0				537.519	49.7702	3.53941	1490.68	6.28696	0.0149275				537.519	49.7702	8.52453	1506.83	6.28696	0.0355671
618.016	57.2237	3.45329	1216.8	6.42651	0.0182385				618.016	57.2237	0	1286.2	6.42651	0				618.016	57.2237	0	1486.35	6.42651	0				618.016	57.2237	1.92484	1490.68	6.42651	0.00829822				618.016	57.2237	8.16704	1506.83	6.42651	0.0348319
710.568	65.7933	2.85482	1216.8	6.56606	0.015405				710.568	65.7933	0	1286.2	6.56606	0				710.568	65.7933	0	1486.35	6.56606	0				710.568	65.7933	0.859045	1490.68	6.56606	0.00378387				710.568	65.7933	8.39457	1506.83	6.56606	0.0365798
816.98	75.6463	2.22789	1216.8	6.70562	0.0122776				816.98	75.6463	0	1286.2	6.70562	0				816.98	75.6463	0.559288	1486.35	6.70562	0.00252321				816.98	75.6463	0.418301	1490.68	6.70562	0.00188166				816.98	75.6463	9.41677	1506.83	6.70562	0.0419062
939.329	86.9749	1.39453	1216.8	6.84517	0.00784497				939.329	86.9749	0.437735	1286.2	6.84517	0.00232963				939.329	86.9749	2.39044	1486.35	6.84517	0.0110088				939.329	86.9749	0.394389	1490.68	6.84517	0.00181102				939.329	86.9749	11.3012	1506.83	6.84517	0.0513388
1080	100	0.627088	1216.8	6.98472	0.00359962				1080	100	1.98178	1286.2	6.98472	0.0107621				1080	100	4.45403	1486.35	6.98472	0.0209305				1080	100	0.611461	1490.68	6.98472	0.00286505				1080	100	13.9392	1506.83	6.98472	0.0646136
1241.74	114.976	0.12833	1216.8	7.12427	0.00075136				1241.74	114.976	3.593	1286.2	7.12427	0.0199016				1241.74	114.976	6.39845	1486.35	7.12427	0.0306686				1241.74	114.976	0.926012	1490.68	7.12427	0.00442559				1241.74	114.976	17.0578	1506.83	7.12427	0.0806493
1427.7	132.194	0	1216.8	7.26382	0				1427.7	132.194	5.0836	1286.2	7.26382	0.0287096				1427.7	132.194	7.83722	1486.35	7.26382	0.0383006				1427.7	132.194	1.21697	1490.68	7.26382	0.00593007				1427.7	132.194	20.2851	1506.83	7.26382	0.0977868
1641.5	151.991	0	1216.8	7.40337	0				1641.5	151.991	6.23689	1286.2	7.40337	0.0358995				1641.5	151.991	8.3954	1486.35	7.40337	0.0418166				1641.5	151.991	1.37235	1490.68	7.40337	0.00681568				1641.5	151.991	23.2577	1506.83	7.40337	0.11427
1887.33	174.753	0	1216.8	7.54292	0				1887.33	174.753	6.81514	1286.2	7.54292	0.0399673				1887.33	174.753	7.81114	1486.35	7.54292	0.0396399				1887.33	174.753	3.03717	1490.68	7.54292	0.0153682				1887.33	174.753	25.7403	1506.83	7.54292	0.128852
2169.97	200.923	0	1216.8	7.68247	0				2169.97	200.923	6.60977	1286.2	7.68247	0.0394801				2169.97	200.923	8.18434	1486.35	7.68247	0.0423022				2169.97	200.923	9.66564	1490.68	7.68247	0.0498134				2169.97	200.923	27.7238	1506.83	7.68247	0.141348
2494.94	231.013	0	1216.8	7.82202	0				2494.94	231.013	5.52285	1286.2	7.82202	0.0335872				2494.94	231.013	11.757	1486.35	7.82202	0.0618722				2494.94	231.013	17.2919	1490.68	7.82202	0.0907354				2494.94	231.013	29.4698	1506.83	7.82202	0.152979
2868.57	265.609	0	1216.8	7.96157	0				2868.57	265.609	3.67892	1286.2	7.96157	0.0227725				2868.57	265.609	15.5244	1486.35	7.96157	0.0831557				2868.57	265.609	25.888	1490.68	7.96157	0.138265				2868.57	265.609	31.4926	1506.83	7.96157	0.166396
3298.16	305.386	0	1216.8	8.10112	0				3298.16	305.386	1.53916	1286.2	8.10112	0.0096944				3298.16	305.386	20.1552	1486.35	8.10112	0.109853				3298.16	305.386	35.5112	1490.68	8.10112	0.192986				3298.16	305.386	34.4787	1506.83	8.10112	0.185367
3792.09	351.119	0	1216.8	8.24067	0				3792.09	351.119	0.137286	1286.2	8.24067	0.000879589				3792.09	351.119	26.4385	1486.35	8.24067	0.146581				3792.09	351.119	46.2618	1490.68	8.24067	0.255741				3792.09	351.119	39.1604	1506.83	8.24067	0.214164
4359.98	403.702	0	1216.8	8.38022	0				4359.98	403.702	0	1286.2	8.38022	0				4359.98	403.702	35.0919	1486.35	8.38022	0.197852				4359.98	403.702	58.1921	1490.68	8.38022	0.32714				4359.98	403.702	46.1577	1506.83	8.38022	0.256707
5012.92	464.159	0	1216.8	8.51977	0				5012.92	464.159	4.25294	1286.2	8.51977	0.0281714				5012.92	464.159	46.5616	1486.35	8.51977	0.266891				5012.92	464.159	71.1902	1490.68	8.51977	0.406877				5012.92	464.159	55.8065	1506.83	8.51977	0.315537
5763.64	533.67	0	1216.8	8.65932	0				5763.64	533.67	13.382	1286.2	8.65932	0.0900937				5763.64	533.67	60.8709	1486.35	8.65932	0.354627				5763.64	533.67	84.8772	1490.68	8.65932	0.493048				5763.64	533.67	67.9914	1506.83	8.65932	0.390729
6626.78	613.591	0	1216.8	8.79887	0				6626.78	613.591	25.08	1286.2	8.79887	0.171572				6626.78	613.591	77.552	1486.35	8.79887	0.459091				6626.78	613.591	98.5553	1490.68	8.79887	0.58173				6626.78	613.591	82.0143	1506.83	8.79887	0.47891
7619.19	705.48	0	1216.8	8.93842	0				7619.19	705.48	38.8136	1286.2	8.93842	0.269734				7619.19	705.48	95.6552	1486.35	8.93842	0.575238				7619.19	705.48	111.223	1490.68	8.93842	0.666914				7619.19	705.48	96.545	1506.83	8.93842	0.572701
8760.21	811.131	0	1216.8	9.07798	0				8760.21	811.131	53.6987	1286.2	9.07798	0.379004				8760.21	811.131	113.8	1486.35	9.07798	0.695041				8760.21	811.131	121.644	1490.68	9.07798	0.740791				8760.21	811.131	109.706	1506.83	9.07798	0.660929
10072.1	932.603	1.5978	1216.8	9.21753	0.0121036				10072.1	932.603	68.7322	1286.2	9.21753	0.492568				10072.1	932.603	130.236	1486.35	9.21753	0.807649				10072.1	932.603	128.45	1490.68	9.21753	0.79426				10072.1	932.603	119.316	1506.83	9.21753	0.729877
11580.5	1072.27	40.9285	1216.8	9.35708	0.314735				11580.5	1072.27	83.0199	1286.2	9.35708	0.603967				11580.5	1072.27	142.894	1486.35	9.35708	0.899564				11580.5	1072.27	130.246	1490.68	9.35708	0.817559				11580.5	1072.27	123.27	1506.83	9.35708	0.765483
13314.7	1232.85	82.3456	1216.8	9.49663	0.642672				13314.7	1232.85	95.8899	1286.2	9.49663	0.708				13314.7	1232.85	149.462	1486.35	9.49663	0.954946				13314.7	1232.85	125.738	1490.68	9.49663	0.801035				13314.7	1232.85	119.957	1506.83	9.49663	0.756019
15308.7	1417.47	122.7	1216.8	9.63618	0.971695				15308.7	1417.47	106.839	1286.2	9.63618	0.800436				15308.7	1417.47	147.497	1486.35	9.63618	0.956237				15308.7	1417.47	113.878	1490.68	9.63618	0.736137				15308.7	1417.47	108.596	1506.83	9.63618	0.694471
17601.3	1629.75	157.635	1216.8	9.77573	1.26643				17601.3	1629.75	115.349	1286.2	9.77573	0.876703				17601.3	1629.75	134.596	1486.35	9.77573	0.885235				17601.3	1629.75	94.0339	1490.68	9.77573	0.616663				17601.3	1629.75	89.389	1506.83	9.77573	0.579923
20237.2	1873.82	182.083	1216.8	9.91528	1.48373				20237.2	1873.82	120.67	1286.2	9.91528	0.930237				20237.2	1873.82	108.615	1486.35	9.91528	0.724559				20237.2	1873.82	66.1683	1490.68	9.91528	0.440118				20237.2	1873.82	63.4559	1506.83	9.91528	0.417555
23267.9	2154.43	190.995	1216.8	10.0548	1.57825				23267.9	2154.43	121.704	1286.2	10.0548	0.951413				23267.9	2154.43	67.8927	1486.35	10.0548	0.459279				23267.9	2154.43	30.9538	1490.68	10.0548	0.208787				23267.9	2154.43	32.5751	1506.83	10.0548	0.217369
26752.4	2477.08	180.096	1216.8	10.1944	1.50884				26752.4	2477.08	117.039	1286.2	10.1944	0.927643				26752.4	2477.08	11.4375	1486.35	10.1944	0.0784457				26752.4	2477.08	0	1490.68	10.1944	0				26752.4	2477.08	0	1506.83	10.1944	0
30758.8	2848.04	146.5	1216.8	10.3339	1.24418				30758.8	2848.04	105.137	1286.2	10.3339	0.844718				30758.8	2848.04	0	1486.35	10.3339	0				30758.8	2848.04	0	1490.68	10.3339	0				30758.8	2848.04	0	1506.83	10.3339	0
35365.1	3274.55	89.053	1216.8	10.4735	0.766513				35365.1	3274.55	84.6083	1286.2	10.4735	0.688962				35365.1	3274.55	0	1486.35	10.4735	0				35365.1	3274.55	0	1490.68	10.4735	0				35365.1	3274.55	0	1506.83	10.4735	0
40661.3	3764.94	8.36268	1216.8	10.613	0.0729398				40661.3	3764.94	54.4758	1286.2	10.613	0.449505				40661.3	3764.94	0	1486.35	10.613	0				40661.3	3764.94	0	1490.68	10.613	0				40661.3	3764.94	0	1506.83	10.613	0
46750.6	4328.76	0	1216.8	10.7526	0				46750.6	4328.76	14.3606	1286.2	10.7526	0.120054				46750.6	4328.76	0	1486.35	10.7526	0				46750.6	4328.76	0	1490.68	10.7526	0				46750.6	4328.76	0	1506.83	10.7526	0
53751.9	4977.02	0	1216.8	10.8921	0				53751.9	4977.02	0	1286.2	10.8921	0				53751.9	4977.02	0	1486.35	10.8921	0				53751.9	4977.02	0	1490.68	10.8921	0				53751.9	4977.02	0	1506.83	10.8921	0
61801.6	5722.37	0	1216.8	11.0317	0				61801.6	5722.37	0	1286.2	11.0317	0				61801.6	5722.37	0	1486.35	11.0317	0				61801.6	5722.37	0	1490.68	11.0317	0				61801.6	5722.37	0	1506.83	11.0317	0
71056.8	6579.33	0	1216.8	11.1712	0				71056.8	6579.33	0	1286.2	11.1712	0				71056.8	6579.33	0	1486.35	11.1712	0				71056.8	6579.33	0	1490.68	11.1712	0				71056.8	6579.33	0	1506.83	11.1712	0
81698	7564.63	0	1216.8	11.3108	0				81698	7564.63	0	1286.2	11.3108	0				81698	7564.63	0	1486.35	11.3108	0				81698	7564.63	0	1490.68	11.3108	0				81698	7564.63	0	1506.83	11.3108	0
93932.9	8697.49	0	1216.8	11.4503	0				93932.9	8697.49	0	1286.2	11.4503	0				93932.9	8697.49	0	1486.35	11.4503	0				93932.9	8697.49	0	1490.68	11.4503	0				93932.9	8697.49	0	1506.83	11.4503	0
108000	10000	0	1216.8	11.5899	0				108000	10000	0	1286.2	11.5899	0				108000	10000	0	1486.35	11.5899	0				108000	10000	0	1490.68	11.5899	0				108000	10000	0	1506.83	11.5899	0

## Sheet: Rg,h calculation of Sample C2
C2-0									C2-4									C2-8									C2-12									C2-24
Pore size/nm	Time(ms)	Proportion	At	ln(t)	ln(t)*A/At	sum	Rg,0h		Pore size/nm	Time(ms)	Proportion	At	ln(t）	ln(t)*A/At	sum	Rg,4h		Pore size/nm	Time(ms)	Proportion	At	ln(t)	ln(t)*A/At	sum	Rg,8h		Pore size/nm	Time(ms)	Proportion	At	ln(t)	ln(t)*A/At	sum	Rg,12h		Pore size/nm	Time(ms)	Proportion	At	ln(t)	ln(t)*A/At	sum	Rg,24h
0.108	0.01	0	1344.03	-2.22562	0	9.39055	11974.6		0.108	0.01	0	1265.53	-2.22562	0	8.97506	7903.46		0.108	0.01	0	1229.46	-2.22562	0	8.77609	6477.48		0.108	0.01	0	1234.08	-2.22562	0	8.66057	5770.81		0.108	0.01	0	1280.33	-2.22562	0	8.27307	3916.94
0.124178	0.011498	0	1344.03	-2.08604	0				0.124178	0.011498	0	1265.53	-2.08604	0				0.124178	0.011498	0	1229.46	-2.08604	0				0.124178	0.011498	0	1234.08	-2.08604	0				0.124178	0.011498	0	1280.33	-2.08604	0
0.142765	0.013219	0	1344.03	-1.94655	0				0.142765	0.013219	0	1265.53	-1.94655	0				0.142765	0.013219	0	1229.46	-1.94655	0				0.142765	0.013219	0	1234.08	-1.94655	0				0.142765	0.013219	0	1280.33	-1.94655	0
0.164149	0.015199	0	1344.03	-1.80698	0				0.164149	0.015199	0	1265.53	-1.80698	0				0.164149	0.015199	0	1229.46	-1.80698	0				0.164149	0.015199	0	1234.08	-1.80698	0				0.164149	0.015199	0	1280.33	-1.80698	0
0.18873	0.017475	0	1344.03	-1.66744	0				0.18873	0.017475	0	1265.53	-1.66744	0				0.18873	0.017475	0	1229.46	-1.66744	0				0.18873	0.017475	0	1234.08	-1.66744	0				0.18873	0.017475	0	1280.33	-1.66744	0
0.216994	0.020092	0	1344.03	-1.52789	0				0.216994	0.020092	0	1265.53	-1.52789	0				0.216994	0.020092	0	1229.46	-1.52789	0				0.216994	0.020092	0	1234.08	-1.52789	0				0.216994	0.020092	0	1280.33	-1.52789	0
0.249491	0.023101	0	1344.03	-1.38833	0				0.249491	0.023101	0	1265.53	-1.38833	0				0.249491	0.023101	0	1229.46	-1.38833	0				0.249491	0.023101	0	1234.08	-1.38833	0				0.249491	0.023101	0	1280.33	-1.38833	0
0.286859	0.026561	0	1344.03	-1.24877	0				0.286859	0.026561	0	1265.53	-1.24877	0				0.286859	0.026561	0	1229.46	-1.24877	0				0.286859	0.026561	0	1234.08	-1.24877	0				0.286859	0.026561	0	1280.33	-1.24877	0
0.329821	0.030539	0	1344.03	-1.1092	0				0.329821	0.030539	0	1265.53	-1.1092	0				0.329821	0.030539	0	1229.46	-1.1092	0				0.329821	0.030539	0	1234.08	-1.1092	0				0.329821	0.030539	0	1280.33	-1.1092	0
0.37921	0.035112	0	1344.03	-0.969666	0				0.37921	0.035112	0	1265.53	-0.969666	0				0.37921	0.035112	0	1229.46	-0.969666	0				0.37921	0.035112	0	1234.08	-0.969666	0				0.37921	0.035112	0	1280.33	-0.969666	0
0.435996	0.04037	0	1344.03	-0.830122	0				0.435996	0.04037	0	1265.53	-0.830122	0				0.435996	0.04037	0	1229.46	-0.830122	0				0.435996	0.04037	0	1234.08	-0.830122	0				0.435996	0.04037	0	1280.33	-0.830122	0
0.501293	0.046416	0	1344.03	-0.690565	0				0.501293	0.046416	0	1265.53	-0.690565	0				0.501293	0.046416	0	1229.46	-0.690565	0				0.501293	0.046416	0	1234.08	-0.690565	0				0.501293	0.046416	0	1280.33	-0.690565	0
0.576364	0.053367	0	1344.03	-0.551017	0				0.576364	0.053367	0	1265.53	-0.551017	0				0.576364	0.053367	0	1229.46	-0.551017	0				0.576364	0.053367	0	1234.08	-0.551017	0				0.576364	0.053367	0	1280.33	-0.551017	0
0.662677	0.061359	0	1344.03	-0.411467	0				0.662677	0.061359	0	1265.53	-0.411467	0				0.662677	0.061359	0	1229.46	-0.411467	0				0.662677	0.061359	0	1234.08	-0.411467	0				0.662677	0.061359	0	1280.33	-0.411467	0
0.761918	0.070548	0	1344.03	-0.271916	0				0.761918	0.070548	0	1265.53	-0.271916	0				0.761918	0.070548	0	1229.46	-0.271916	0				0.761918	0.070548	0	1234.08	-0.271916	0				0.761918	0.070548	0	1280.33	-0.271916	0
0.87602	0.081113	0	1344.03	-0.132366	0				0.87602	0.081113	0	1265.53	-0.132366	0				0.87602	0.081113	0	1229.46	-0.132366	0				0.87602	0.081113	0	1234.08	-0.132366	0				0.87602	0.081113	0	1280.33	-0.132366	0
1.00721	0.09326	0	1344.03	0.00718215	0				1.00721	0.09326	0	1265.53	0.00718215	0				1.00721	0.09326	0	1229.46	0.00718215	0				1.00721	0.09326	0	1234.08	0.00718215	0				1.00721	0.09326	0	1280.33	0.00718215	0
1.15805	0.107227	0	1344.03	0.146739	0				1.15805	0.107227	0	1265.53	0.146739	0				1.15805	0.107227	0	1229.46	0.146739	0				1.15805	0.107227	0	1234.08	0.146739	0				1.15805	0.107227	0	1280.33	0.146739	0
1.33148	0.123285	0	1344.03	0.28629	0				1.33148	0.123285	0	1265.53	0.28629	0				1.33148	0.123285	0	1229.46	0.28629	0				1.33148	0.123285	0	1234.08	0.28629	0				1.33148	0.123285	0	1280.33	0.28629	0
1.53087	0.141747	0	1344.03	0.425835	0				1.53087	0.141747	0	1265.53	0.425835	0				1.53087	0.141747	0	1229.46	0.425835	0				1.53087	0.141747	0	1234.08	0.425835	0				1.53087	0.141747	0	1280.33	0.425835	0
1.76013	0.162975	0	1344.03	0.565388	0				1.76013	0.162975	0	1265.53	0.565388	0				1.76013	0.162975	0	1229.46	0.565388	0				1.76013	0.162975	0	1234.08	0.565388	0				1.76013	0.162975	0	1280.33	0.565388	0
2.02373	0.187382	0	1344.03	0.70494	0				2.02373	0.187382	0	1265.53	0.70494	0				2.02373	0.187382	0	1229.46	0.70494	0				2.02373	0.187382	0	1234.08	0.70494	0				2.02373	0.187382	0	1280.33	0.70494	0
2.32678	0.215443	0	1344.03	0.844487	0				2.32678	0.215443	0	1265.53	0.844487	0				2.32678	0.215443	0	1229.46	0.844487	0				2.32678	0.215443	0	1234.08	0.844487	0				2.32678	0.215443	0	1280.33	0.844487	0
2.67525	0.247708	0	1344.03	0.984041	0				2.67525	0.247708	0	1265.53	0.984041	0				2.67525	0.247708	0	1229.46	0.984041	0				2.67525	0.247708	0	1234.08	0.984041	0				2.67525	0.247708	0	1280.33	0.984041	0
3.07588	0.284804	0	1344.03	1.12359	0				3.07588	0.284804	0	1265.53	1.12359	0				3.07588	0.284804	0	1229.46	1.12359	0				3.07588	0.284804	0	1234.08	1.12359	0				3.07588	0.284804	0	1280.33	1.12359	0
3.53651	0.327455	0	1344.03	1.26314	0				3.53651	0.327455	0	1265.53	1.26314	0				3.53651	0.327455	0	1229.46	1.26314	0				3.53651	0.327455	0	1234.08	1.26314	0				3.53651	0.327455	0	1280.33	1.26314	0
4.06614	0.376494	0	1344.03	1.40269	0				4.06614	0.376494	0	1265.53	1.40269	0				4.06614	0.376494	0	1229.46	1.40269	0				4.06614	0.376494	0	1234.08	1.40269	0				4.06614	0.376494	0	1280.33	1.40269	0
4.67506	0.432876	0	1344.03	1.54224	0				4.67506	0.432876	0	1265.53	1.54224	0				4.67506	0.432876	0	1229.46	1.54224	0				4.67506	0.432876	0	1234.08	1.54224	0				4.67506	0.432876	0	1280.33	1.54224	0
5.37518	0.497702	0	1344.03	1.68179	0				5.37518	0.497702	0	1265.53	1.68179	0				5.37518	0.497702	0	1229.46	1.68179	0				5.37518	0.497702	0	1234.08	1.68179	0				5.37518	0.497702	0	1280.33	1.68179	0
6.18016	0.572237	0	1344.03	1.82134	0				6.18016	0.572237	0	1265.53	1.82134	0				6.18016	0.572237	0	1229.46	1.82134	0				6.18016	0.572237	0	1234.08	1.82134	0				6.18016	0.572237	0	1280.33	1.82134	0
7.10568	0.657933	0	1344.03	1.96089	0				7.10568	0.657933	0	1265.53	1.96089	0				7.10568	0.657933	0	1229.46	1.96089	0				7.10568	0.657933	0	1234.08	1.96089	0				7.10568	0.657933	0	1280.33	1.96089	0
8.1698	0.756463	0	1344.03	2.10044	0				8.1698	0.756463	0	1265.53	2.10044	0				8.1698	0.756463	0	1229.46	2.10044	0				8.1698	0.756463	0	1234.08	2.10044	0				8.1698	0.756463	0	1280.33	2.10044	0
9.39329	0.869749	0	1344.03	2.24	0				9.39329	0.869749	0	1265.53	2.24	0				9.39329	0.869749	0	1229.46	2.24	0				9.39329	0.869749	0	1234.08	2.24	0				9.39329	0.869749	0	1280.33	2.24	0
10.8	1	0	1344.03	2.37955	0				10.8	1	0	1265.53	2.37955	0				10.8	1	0	1229.46	2.37955	0				10.8	1	0	1234.08	2.37955	0				10.8	1	0	1280.33	2.37955	0
12.4174	1.14976	0	1344.03	2.5191	0				12.4174	1.14976	0	1265.53	2.5191	0				12.4174	1.14976	0	1229.46	2.5191	0				12.4174	1.14976	0	1234.08	2.5191	0				12.4174	1.14976	0	1280.33	2.5191	0
14.277	1.32194	0	1344.03	2.65865	0				14.277	1.32194	0	1265.53	2.65865	0				14.277	1.32194	0	1229.46	2.65865	0				14.277	1.32194	0	1234.08	2.65865	0				14.277	1.32194	0	1280.33	2.65865	0
16.415	1.51991	0	1344.03	2.7982	0				16.415	1.51991	0	1265.53	2.7982	0				16.415	1.51991	0	1229.46	2.7982	0				16.415	1.51991	0	1234.08	2.7982	0				16.415	1.51991	0	1280.33	2.7982	0
18.8733	1.74753	0	1344.03	2.93775	0				18.8733	1.74753	0	1265.53	2.93775	0				18.8733	1.74753	0	1229.46	2.93775	0				18.8733	1.74753	0	1234.08	2.93775	0				18.8733	1.74753	0	1280.33	2.93775	0
21.6997	2.00923	0	1344.03	3.0773	0				21.6997	2.00923	0	1265.53	3.0773	0				21.6997	2.00923	0	1229.46	3.0773	0				21.6997	2.00923	0	1234.08	3.0773	0				21.6997	2.00923	0	1280.33	3.0773	0
24.9494	2.31013	0	1344.03	3.21685	0				24.9494	2.31013	0	1265.53	3.21685	0				24.9494	2.31013	0	1229.46	3.21685	0				24.9494	2.31013	0	1234.08	3.21685	0				24.9494	2.31013	0	1280.33	3.21685	0
28.6858	2.65609	0	1344.03	3.3564	0				28.6858	2.65609	0	1265.53	3.3564	0				28.6858	2.65609	0	1229.46	3.3564	0				28.6858	2.65609	0	1234.08	3.3564	0				28.6858	2.65609	0	1280.33	3.3564	0
32.9816	3.05386	0	1344.03	3.49595	0				32.9816	3.05386	0	1265.53	3.49595	0				32.9816	3.05386	0	1229.46	3.49595	0				32.9816	3.05386	0	1234.08	3.49595	0				32.9816	3.05386	0	1280.33	3.49595	0
37.9209	3.51119	0	1344.03	3.6355	0				37.9209	3.51119	0	1265.53	3.6355	0				37.9209	3.51119	0	1229.46	3.6355	0				37.9209	3.51119	0	1234.08	3.6355	0				37.9209	3.51119	0	1280.33	3.6355	0
43.5998	4.03702	0	1344.03	3.77505	0				43.5998	4.03702	0	1265.53	3.77505	0				43.5998	4.03702	0	1229.46	3.77505	0				43.5998	4.03702	0	1234.08	3.77505	0				43.5998	4.03702	0	1280.33	3.77505	0
50.1292	4.64159	0	1344.03	3.9146	0				50.1292	4.64159	0	1265.53	3.9146	0				50.1292	4.64159	0	1229.46	3.9146	0				50.1292	4.64159	0	1234.08	3.9146	0				50.1292	4.64159	0	1280.33	3.9146	0
57.6363	5.3367	0	1344.03	4.05415	0				57.6363	5.3367	0	1265.53	4.05415	0				57.6363	5.3367	0	1229.46	4.05415	0				57.6363	5.3367	0	1234.08	4.05415	0				57.6363	5.3367	0	1280.33	4.05415	0
66.2678	6.13591	0	1344.03	4.1937	0				66.2678	6.13591	0	1265.53	4.1937	0				66.2678	6.13591	0	1229.46	4.1937	0				66.2678	6.13591	0	1234.08	4.1937	0				66.2678	6.13591	0	1280.33	4.1937	0
76.1919	7.0548	0	1344.03	4.33325	0				76.1919	7.0548	0	1265.53	4.33325	0				76.1919	7.0548	0	1229.46	4.33325	0				76.1919	7.0548	0	1234.08	4.33325	0				76.1919	7.0548	4.31089	1280.33	4.33325	0.0145902
87.6021	8.11131	0	1344.03	4.47281	0				87.6021	8.11131	1.04587	1265.53	4.47281	0.00369646				87.6021	8.11131	0	1229.46	4.47281	0				87.6021	8.11131	0	1234.08	4.47281	0				87.6021	8.11131	8.29483	1280.33	4.47281	0.0289779
100.721	9.32603	0	1344.03	4.61236	0				100.721	9.32603	2.82034	1265.53	4.61236	0.010279				100.721	9.32603	0	1229.46	4.61236	0				100.721	9.32603	0.109411	1234.08	4.61236	0.000408923				100.721	9.32603	11.5113	1280.33	4.61236	0.0414691
115.805	10.7227	0	1344.03	4.75191	0				115.805	10.7227	4.04924	1265.53	4.75191	0.0152044				115.805	10.7227	0	1229.46	4.75191	0				115.805	10.7227	3.70688	1234.08	4.75191	0.0142736				115.805	10.7227	13.779	1280.33	4.75191	0.0511404
133.147	12.3285	0	1344.03	4.89146	0				133.147	12.3285	4.71317	1265.53	4.89146	0.0182171				133.147	12.3285	0	1229.46	4.89146	0				133.147	12.3285	6.61925	1234.08	4.89146	0.0262364				133.147	12.3285	14.9824	1280.33	4.89146	0.0572399
153.087	14.1747	0	1344.03	5.03101	0				153.087	14.1747	4.88072	1265.53	5.03101	0.0194029				153.087	14.1747	0	1229.46	5.03101	0				153.087	14.1747	8.75735	1234.08	5.03101	0.0357014				153.087	14.1747	15.1723	1280.33	5.03101	0.0596189
176.013	16.2975	0.012283	1344.03	5.17056	4.72534e-05				176.013	16.2975	4.66525	1265.53	5.17056	0.0190608				176.013	16.2975	0.220644	1229.46	5.17056	0.000927927				176.013	16.2975	10.17	1234.08	5.17056	0.0426104				176.013	16.2975	14.4865	1280.33	5.17056	0.0585032
202.372	18.7382	0.636284	1344.03	5.31011	0.00251389				202.372	18.7382	4.13612	1265.53	5.31011	0.017355				202.372	18.7382	4.48156	1229.46	5.31011	0.019356				202.372	18.7382	10.7314	1234.08	5.31011	0.0461762				202.372	18.7382	12.9196	1280.33	5.31011	0.0535836
232.679	21.5443	1.16804	1344.03	5.44966	0.00473609				232.679	21.5443	3.44169	1265.53	5.44966	0.0148207				232.679	21.5443	7.89548	1229.46	5.44966	0.0349971				232.679	21.5443	10.3691	1234.08	5.44966	0.0457899				232.679	21.5443	10.7159	1280.33	5.44966	0.0456119
267.524	24.7708	1.48512	1344.03	5.58921	0.00617596				267.524	24.7708	2.74873	1265.53	5.58921	0.0121398				267.524	24.7708	10.2341	1229.46	5.58921	0.0465246				267.524	24.7708	9.17187	1234.08	5.58921	0.0415399				267.524	24.7708	8.19486	1280.33	5.58921	0.0357743
307.588	28.4804	1.53219	1344.03	5.72876	0.00653077				307.588	28.4804	2.29688	1265.53	5.72876	0.0103975				307.588	28.4804	11.4843	1229.46	5.72876	0.0535118				307.588	28.4804	7.33568	1234.08	5.72876	0.0340533				307.588	28.4804	5.71739	1280.33	5.72876	0.0255822
353.651	32.7455	1.28952	1344.03	5.86831	0.00563032				353.651	32.7455	2.53459	1265.53	5.86831	0.011753				353.651	32.7455	11.7628	1229.46	5.86831	0.0561447				353.651	32.7455	5.15461	1234.08	5.86831	0.0245113				353.651	32.7455	3.64677	1280.33	5.86831	0.0167148
406.613	37.6494	1.34706	1344.03	6.00786	0.0060214				406.613	37.6494	3.29098	1265.53	6.00786	0.0156233				406.613	37.6494	11.2852	1229.46	6.00786	0.0551461				406.613	37.6494	2.99092	1234.08	6.00786	0.0145607				406.613	37.6494	2.3062	1280.33	6.00786	0.0108217
467.506	43.2876	1.8015	1344.03	6.14741	0.00823985				467.506	43.2876	4.56658	1265.53	6.14741	0.0221826				467.506	43.2876	10.3266	1229.46	6.14741	0.0516336				467.506	43.2876	1.22971	1234.08	6.14741	0.00612567				467.506	43.2876	1.93768	1280.33	6.14741	0.00930366
537.519	49.7702	1.88014	1344.03	6.28696	0.00879475				537.519	49.7702	6.25625	1265.53	6.28696	0.0310802				537.519	49.7702	9.18123	1229.46	6.28696	0.046949				537.519	49.7702	0.226183	1234.08	6.28696	0.00115228				537.519	49.7702	2.66895	1280.33	6.28696	0.0131057
618.016	57.2237	1.70195	1344.03	6.42651	0.00813793				618.016	57.2237	8.15726	1265.53	6.42651	0.0414236				618.016	57.2237	8.13012	1229.46	6.42651	0.0424968				618.016	57.2237	0.255208	1234.08	6.42651	0.00132901				618.016	57.2237	4.49609	1280.33	6.42651	0.0225678
710.568	65.7933	1.42547	1344.03	6.56606	0.00696393				710.568	65.7933	10.0047	1265.53	6.56606	0.0519082				710.568	65.7933	7.4178	1229.46	6.56606	0.0396154				710.568	65.7933	1.47209	1234.08	6.56606	0.00783245				710.568	65.7933	7.28643	1280.33	6.56606	0.0373679
816.98	75.6463	1.29144	1344.03	6.70562	0.00644322				816.98	75.6463	11.5283	1265.53	6.70562	0.0610845				816.98	75.6463	7.23807	1229.46	6.70562	0.0394771				816.98	75.6463	3.89084	1234.08	6.70562	0.0211416				816.98	75.6463	10.803	1280.33	6.70562	0.05658
939.329	86.9749	2.13488	1344.03	6.84517	0.010873				939.329	86.9749	12.5174	1265.53	6.84517	0.0677058				939.329	86.9749	7.72266	1229.46	6.84517	0.0429967				939.329	86.9749	7.3832	1234.08	6.84517	0.040953				939.329	86.9749	14.749	1280.33	6.84517	0.0788544
1080	100	4.2923	1344.03	6.98472	0.0223064				1080	100	12.8775	1265.53	6.98472	0.0710739				1080	100	8.93089	1229.46	6.98472	0.0507373				1080	100	11.6987	1234.08	6.98472	0.0662131				1080	100	18.8268	1280.33	6.98472	0.102708
1241.74	114.976	7.43209	1344.03	7.12427	0.0393951				1241.74	114.976	12.667	1265.53	7.12427	0.0713087				1241.74	114.976	10.8442	1229.46	7.12427	0.0628377				1241.74	114.976	16.5027	1234.08	7.12427	0.0952695				1241.74	114.976	22.8001	1280.33	7.12427	0.126869
1427.7	132.194	11.5606	1344.03	7.26382	0.0624794				1427.7	132.194	12.1067	1265.53	7.26382	0.0694895				1427.7	132.194	13.3713	1229.46	7.26382	0.0789992				1427.7	132.194	21.4278	1234.08	7.26382	0.126125				1427.7	132.194	26.5404	1280.33	7.26382	0.150574
1641.5	151.991	16.4722	1344.03	7.40337	0.0907345				1641.5	151.991	11.5605	1265.53	7.40337	0.0676291				1641.5	151.991	16.3661	1229.46	7.40337	0.0985503				1641.5	151.991	26.1303	1234.08	7.40337	0.156758				1641.5	151.991	30.0393	1280.33	7.40337	0.173699
1887.33	174.753	21.7231	1344.03	7.54292	0.121914				1887.33	174.753	11.4838	1265.53	7.54292	0.0684468				1887.33	174.753	19.6496	1229.46	7.54292	0.120553				1887.33	174.753	30.3432	1234.08	7.54292	0.185463				1887.33	174.753	33.3816	1280.33	7.54292	0.196664
2169.97	200.923	26.6591	1344.03	7.68247	0.152383				2169.97	200.923	12.3445	1265.53	7.68247	0.0749379				2169.97	200.923	23.0294	1229.46	7.68247	0.143902				2169.97	200.923	33.9151	1234.08	7.68247	0.211131				2169.97	200.923	36.6863	1280.33	7.68247	0.220132
2494.94	231.013	30.5128	1344.03	7.82202	0.177579				2494.94	231.013	14.527	1265.53	7.82202	0.0897891				2494.94	231.013	26.3164	1229.46	7.82202	0.167428				2494.94	231.013	36.8273	1234.08	7.82202	0.233425				2494.94	231.013	40.0432	1280.33	7.82202	0.24464
2868.57	265.609	32.5681	1344.03	7.96157	0.192923				2868.57	265.609	18.243	1265.53	7.96157	0.114769				2868.57	265.609	29.355	1229.46	7.96157	0.190092				2868.57	265.609	39.1863	1234.08	7.96157	0.252808				2868.57	265.609	43.4678	1280.33	7.96157	0.2703
3298.16	305.386	32.3612	1344.03	8.10112	0.195057				3298.16	305.386	23.4741	1265.53	8.10112	0.150267				3298.16	305.386	32.0809	1229.46	8.10112	0.211386				3298.16	305.386	41.1923	1234.08	8.10112	0.270407				3298.16	305.386	46.8974	1280.33	8.10112	0.296738
3792.09	351.119	29.8654	1344.03	8.24067	0.183114				3792.09	351.119	29.968	1265.53	8.24067	0.195141				3792.09	351.119	34.5985	1229.46	8.24067	0.231901				3792.09	351.119	43.091	1234.08	8.24067	0.287744				3792.09	351.119	50.2323	1280.33	8.24067	0.323314
4359.98	403.702	25.6039	1344.03	8.38022	0.159644				4359.98	403.702	37.2926	1265.53	8.38022	0.246949				4359.98	403.702	37.2389	1229.46	8.38022	0.253826				4359.98	403.702	45.1201	1234.08	8.38022	0.306396				4359.98	403.702	53.4117	1280.33	8.38022	0.349599
5012.92	464.159	20.6463	1344.03	8.51977	0.130876				5012.92	464.159	44.9332	1265.53	8.51977	0.302499				5012.92	464.159	40.5468	1229.46	8.51977	0.280976				5012.92	464.159	47.4697	1234.08	8.51977	0.327719				5012.92	464.159	56.4908	1280.33	8.51977	0.375911
5763.64	533.67	16.4794	1344.03	8.65932	0.106174				5763.64	533.67	52.4048	1265.53	8.65932	0.358578				5763.64	533.67	45.1634	1229.46	8.65932	0.318093				5763.64	533.67	50.276	1234.08	8.65932	0.352779				5763.64	533.67	59.6751	1280.33	8.65932	0.403605
6626.78	613.591	14.7849	1344.03	8.79887	0.0967916				6626.78	613.591	59.3444	1265.53	8.79887	0.412606				6626.78	613.591	51.6225	1229.46	8.79887	0.369446				6626.78	613.591	53.6451	1234.08	8.79887	0.382485				6626.78	613.591	63.2664	1280.33	8.79887	0.43479
7619.19	705.48	17.1787	1344.03	8.93842	0.114247				7619.19	705.48	65.5531	1265.53	8.93842	0.463001				7619.19	705.48	60.1192	1229.46	8.93842	0.437077				7619.19	705.48	57.6773	1234.08	8.93842	0.417757				7619.19	705.48	67.4973	1280.33	8.93842	0.471223
8760.21	811.131	24.9673	1344.03	9.07798	0.168637				8760.21	811.131	70.9669	1265.53	9.07798	0.509065				8760.21	811.131	70.3224	1229.46	9.07798	0.519238				8760.21	811.131	62.4413	1234.08	9.07798	0.459323				8760.21	811.131	72.2713	1280.33	9.07798	0.512429
10072.1	932.603	38.9325	1344.03	9.21753	0.267005				10072.1	932.603	75.5609	1265.53	9.21753	0.550351				10072.1	932.603	81.285	1229.46	9.21753	0.609409				10072.1	932.603	67.8614	1234.08	9.21753	0.506868				10072.1	932.603	76.8862	1280.33	9.21753	0.553531
11580.5	1072.27	59.1022	1344.03	9.35708	0.411467				11580.5	1072.27	79.2201	1265.53	9.35708	0.585739				11580.5	1072.27	91.4601	1229.46	9.35708	0.696075				11580.5	1072.27	73.5287	1234.08	9.35708	0.557513				11580.5	1072.27	79.8587	1280.33	9.35708	0.583635
13314.7	1232.85	84.449	1344.03	9.49663	0.596699				13314.7	1232.85	81.64	1265.53	9.49663	0.612634				13314.7	1232.85	98.7986	1229.46	9.49663	0.76314				13314.7	1232.85	78.502	1234.08	9.49663	0.604098				13314.7	1232.85	78.9744	1280.33	9.49663	0.58578
15308.7	1417.47	112.519	1344.03	9.63618	0.806717				15308.7	1417.47	82.3131	1265.53	9.63618	0.626761				15308.7	1417.47	100.893	1229.46	9.63618	0.790767				15308.7	1417.47	81.2	1234.08	9.63618	0.634042				15308.7	1417.47	71.6127	1280.33	9.63618	0.538982
17601.3	1629.75	139.102	1344.03	9.77573	1.01175				17601.3	1629.75	80.6226	1265.53	9.77573	0.62278				17601.3	1629.75	95.1431	1229.46	9.77573	0.756503				17601.3	1629.75	79.4634	1234.08	9.77573	0.629468				17601.3	1629.75	55.2828	1280.33	9.77573	0.422102
20237.2	1873.82	158.151	1344.03	9.91528	1.16672				20237.2	1873.82	76.013	1265.53	9.91528	0.595554				20237.2	1873.82	78.947	1229.46	9.91528	0.636685				20237.2	1873.82	70.8042	1234.08	9.91528	0.568881				20237.2	1873.82	28.2058	1280.33	9.91528	0.218435
23267.9	2154.43	162.114	1344.03	10.0548	1.21279				23267.9	2154.43	68.1686	1265.53	10.0548	0.541611				23267.9	2154.43	49.9121	1229.46	10.0548	0.408192				23267.9	2154.43	52.784	1234.08	10.0548	0.430065				23267.9	2154.43	0	1280.33	10.0548	0
26752.4	2477.08	142.729	1344.03	10.1944	1.08259				26752.4	2477.08	57.1341	1265.53	10.1944	0.460241				26752.4	2477.08	6.08966	1229.46	10.1944	0.0504938				26752.4	2477.08	23.4162	1234.08	10.1944	0.193435				26752.4	2477.08	0	1280.33	10.1944	0
30758.8	2848.04	92.1292	1344.03	10.3339	0.708361				30758.8	2848.04	43.3374	1265.53	10.3339	0.35388				30758.8	2848.04	0	1229.46	10.3339	0				30758.8	2848.04	0	1234.08	10.3339	0				30758.8	2848.04	0	1280.33	10.3339	0
35365.1	3274.55	3.98806	1344.03	10.4735	0.0310774				35365.1	3274.55	27.5185	1265.53	10.4735	0.227742				35365.1	3274.55	0	1229.46	10.4735	0				35365.1	3274.55	0	1234.08	10.4735	0				35365.1	3274.55	0	1280.33	10.4735	0
40661.3	3764.94	0	1344.03	10.613	0				40661.3	3764.94	10.5981	1265.53	10.613	0.0888785				40661.3	3764.94	0	1229.46	10.613	0				40661.3	3764.94	0	1234.08	10.613	0				40661.3	3764.94	0	1280.33	10.613	0
46750.6	4328.76	0	1344.03	10.7526	0				46750.6	4328.76	0	1265.53	10.7526	0				46750.6	4328.76	0	1229.46	10.7526	0				46750.6	4328.76	0	1234.08	10.7526	0				46750.6	4328.76	0	1280.33	10.7526	0
53751.9	4977.02	0	1344.03	10.8921	0				53751.9	4977.02	0	1265.53	10.8921	0				53751.9	4977.02	0	1229.46	10.8921	0				53751.9	4977.02	0	1234.08	10.8921	0				53751.9	4977.02	0	1280.33	10.8921	0
61801.6	5722.37	0	1344.03	11.0317	0				61801.6	5722.37	0	1265.53	11.0317	0				61801.6	5722.37	0	1229.46	11.0317	0				61801.6	5722.37	0	1234.08	11.0317	0				61801.6	5722.37	0	1280.33	11.0317	0
71056.8	6579.33	0	1344.03	11.1712	0				71056.8	6579.33	0	1265.53	11.1712	0				71056.8	6579.33	0	1229.46	11.1712	0				71056.8	6579.33	0	1234.08	11.1712	0				71056.8	6579.33	0	1280.33	11.1712	0
81698	7564.63	0	1344.03	11.3108	0				81698	7564.63	0	1265.53	11.3108	0				81698	7564.63	0	1229.46	11.3108	0				81698	7564.63	0	1234.08	11.3108	0				81698	7564.63	0	1280.33	11.3108	0
93932.9	8697.49	0	1344.03	11.4503	0				93932.9	8697.49	0	1265.53	11.4503	0				93932.9	8697.49	0	1229.46	11.4503	0				93932.9	8697.49	0	1234.08	11.4503	0				93932.9	8697.49	0	1280.33	11.4503	0
108000	10000	0	1344.03	11.5899	0				108000	10000	0	1265.53	11.5899	0				108000	10000	0	1229.46	11.5899	0				108000	10000	0	1234.08	11.5899	0				108000	10000	0	1280.33	11.5899	0

## Sheet: Rg,h calculation of Sample C3
C3-0									C3-4									C3-8									C3-12									C3-24
Pore size/nm	Time(ms)	Proportion	At	ln(t)	ln(t)*A/At	sum	Rg,0h		Pore size/nm	Time(ms)	Proportion	At	ln(t）	ln(t)*A/At	sum	Rg,4h		Pore size/nm	Time(ms)	Proportion	At	ln(t)	ln(t)*A/At	sum	Rg,8h		Pore size/nm	Time(ms)	Proportion	At	ln(t)	ln(t)*A/At	sum	Rg,12h		Pore size/nm	Time(ms)	Proportion	At	ln(t)	ln(t)*A/At	sum	Rg,24h
0.108	0.01	0	1481.26	-2.22562	0	9.57762	14438		0.108	0.01	0	1239.8	-2.22562	0	8.84111	6912.67		0.108	0.01	0	1324.6	-2.22562	0	8.61178	5496.05		0.108	0.01	0	1309.65	-2.22562	0	8.23539	3772.1		0.108	0.01	0	1301.86	-2.22562	0	7.76786	2363.4
0.124178	0.011498	0	1481.26	-2.08604	0				0.124178	0.011498	0	1239.8	-2.08604	0				0.124178	0.011498	0	1324.6	-2.08604	0				0.124178	0.011498	0	1309.65	-2.08604	0				0.124178	0.011498	0	1301.86	-2.08604	0
0.142765	0.013219	0	1481.26	-1.94655	0				0.142765	0.013219	0	1239.8	-1.94655	0				0.142765	0.013219	0	1324.6	-1.94655	0				0.142765	0.013219	0	1309.65	-1.94655	0				0.142765	0.013219	0	1301.86	-1.94655	0
0.164149	0.015199	0	1481.26	-1.80698	0				0.164149	0.015199	0	1239.8	-1.80698	0				0.164149	0.015199	0	1324.6	-1.80698	0				0.164149	0.015199	0	1309.65	-1.80698	0				0.164149	0.015199	0	1301.86	-1.80698	0
0.18873	0.017475	0	1481.26	-1.66744	0				0.18873	0.017475	0	1239.8	-1.66744	0				0.18873	0.017475	0	1324.6	-1.66744	0				0.18873	0.017475	0	1309.65	-1.66744	0				0.18873	0.017475	0	1301.86	-1.66744	0
0.216994	0.020092	0	1481.26	-1.52789	0				0.216994	0.020092	0	1239.8	-1.52789	0				0.216994	0.020092	0	1324.6	-1.52789	0				0.216994	0.020092	0	1309.65	-1.52789	0				0.216994	0.020092	0	1301.86	-1.52789	0
0.249491	0.023101	0	1481.26	-1.38833	0				0.249491	0.023101	0	1239.8	-1.38833	0				0.249491	0.023101	0	1324.6	-1.38833	0				0.249491	0.023101	0	1309.65	-1.38833	0				0.249491	0.023101	0	1301.86	-1.38833	0
0.286859	0.026561	0	1481.26	-1.24877	0				0.286859	0.026561	0	1239.8	-1.24877	0				0.286859	0.026561	0	1324.6	-1.24877	0				0.286859	0.026561	0	1309.65	-1.24877	0				0.286859	0.026561	0	1301.86	-1.24877	0
0.329821	0.030539	0	1481.26	-1.1092	0				0.329821	0.030539	0	1239.8	-1.1092	0				0.329821	0.030539	0	1324.6	-1.1092	0				0.329821	0.030539	0	1309.65	-1.1092	0				0.329821	0.030539	0	1301.86	-1.1092	0
0.37921	0.035112	0	1481.26	-0.969666	0				0.37921	0.035112	0	1239.8	-0.969666	0				0.37921	0.035112	0	1324.6	-0.969666	0				0.37921	0.035112	0	1309.65	-0.969666	0				0.37921	0.035112	0	1301.86	-0.969666	0
0.435996	0.04037	0	1481.26	-0.830122	0				0.435996	0.04037	0	1239.8	-0.830122	0				0.435996	0.04037	0	1324.6	-0.830122	0				0.435996	0.04037	0	1309.65	-0.830122	0				0.435996	0.04037	0	1301.86	-0.830122	0
0.501293	0.046416	0	1481.26	-0.690565	0				0.501293	0.046416	0	1239.8	-0.690565	0				0.501293	0.046416	0	1324.6	-0.690565	0				0.501293	0.046416	0	1309.65	-0.690565	0				0.501293	0.046416	0	1301.86	-0.690565	0
0.576364	0.053367	0	1481.26	-0.551017	0				0.576364	0.053367	0	1239.8	-0.551017	0				0.576364	0.053367	0	1324.6	-0.551017	0				0.576364	0.053367	0	1309.65	-0.551017	0				0.576364	0.053367	0	1301.86	-0.551017	0
0.662677	0.061359	0	1481.26	-0.411467	0				0.662677	0.061359	0	1239.8	-0.411467	0				0.662677	0.061359	0	1324.6	-0.411467	0				0.662677	0.061359	0	1309.65	-0.411467	0				0.662677	0.061359	0	1301.86	-0.411467	0
0.761918	0.070548	0	1481.26	-0.271916	0				0.761918	0.070548	0	1239.8	-0.271916	0				0.761918	0.070548	0	1324.6	-0.271916	0				0.761918	0.070548	0	1309.65	-0.271916	0				0.761918	0.070548	0	1301.86	-0.271916	0
0.87602	0.081113	0	1481.26	-0.132366	0				0.87602	0.081113	0	1239.8	-0.132366	0				0.87602	0.081113	0	1324.6	-0.132366	0				0.87602	0.081113	0	1309.65	-0.132366	0				0.87602	0.081113	0	1301.86	-0.132366	0
1.00721	0.09326	0	1481.26	0.00718215	0				1.00721	0.09326	0	1239.8	0.00718215	0				1.00721	0.09326	0	1324.6	0.00718215	0				1.00721	0.09326	0	1309.65	0.00718215	0				1.00721	0.09326	0	1301.86	0.00718215	0
1.15805	0.107227	0	1481.26	0.146739	0				1.15805	0.107227	0	1239.8	0.146739	0				1.15805	0.107227	0	1324.6	0.146739	0				1.15805	0.107227	0	1309.65	0.146739	0				1.15805	0.107227	0	1301.86	0.146739	0
1.33148	0.123285	0	1481.26	0.28629	0				1.33148	0.123285	0	1239.8	0.28629	0				1.33148	0.123285	0	1324.6	0.28629	0				1.33148	0.123285	0	1309.65	0.28629	0				1.33148	0.123285	0	1301.86	0.28629	0
1.53087	0.141747	0	1481.26	0.425835	0				1.53087	0.141747	0	1239.8	0.425835	0				1.53087	0.141747	0	1324.6	0.425835	0				1.53087	0.141747	0	1309.65	0.425835	0				1.53087	0.141747	0	1301.86	0.425835	0
1.76013	0.162975	0	1481.26	0.565388	0				1.76013	0.162975	0	1239.8	0.565388	0				1.76013	0.162975	0	1324.6	0.565388	0				1.76013	0.162975	0	1309.65	0.565388	0				1.76013	0.162975	0	1301.86	0.565388	0
2.02373	0.187382	0	1481.26	0.70494	0				2.02373	0.187382	0	1239.8	0.70494	0				2.02373	0.187382	0	1324.6	0.70494	0				2.02373	0.187382	0	1309.65	0.70494	0				2.02373	0.187382	0	1301.86	0.70494	0
2.32678	0.215443	0	1481.26	0.844487	0				2.32678	0.215443	0	1239.8	0.844487	0				2.32678	0.215443	0	1324.6	0.844487	0				2.32678	0.215443	0	1309.65	0.844487	0				2.32678	0.215443	0	1301.86	0.844487	0
2.67525	0.247708	0	1481.26	0.984041	0				2.67525	0.247708	0	1239.8	0.984041	0				2.67525	0.247708	0	1324.6	0.984041	0				2.67525	0.247708	0	1309.65	0.984041	0				2.67525	0.247708	0	1301.86	0.984041	0
3.07588	0.284804	0	1481.26	1.12359	0				3.07588	0.284804	0	1239.8	1.12359	0				3.07588	0.284804	0	1324.6	1.12359	0				3.07588	0.284804	0	1309.65	1.12359	0				3.07588	0.284804	0	1301.86	1.12359	0
3.53651	0.327455	0	1481.26	1.26314	0				3.53651	0.327455	0	1239.8	1.26314	0				3.53651	0.327455	0	1324.6	1.26314	0				3.53651	0.327455	0	1309.65	1.26314	0				3.53651	0.327455	0	1301.86	1.26314	0
4.06614	0.376494	0	1481.26	1.40269	0				4.06614	0.376494	0	1239.8	1.40269	0				4.06614	0.376494	0	1324.6	1.40269	0				4.06614	0.376494	0	1309.65	1.40269	0				4.06614	0.376494	0	1301.86	1.40269	0
4.67506	0.432876	0	1481.26	1.54224	0				4.67506	0.432876	0	1239.8	1.54224	0				4.67506	0.432876	0	1324.6	1.54224	0				4.67506	0.432876	0	1309.65	1.54224	0				4.67506	0.432876	0	1301.86	1.54224	0
5.37518	0.497702	0	1481.26	1.68179	0				5.37518	0.497702	0	1239.8	1.68179	0				5.37518	0.497702	0	1324.6	1.68179	0				5.37518	0.497702	0	1309.65	1.68179	0				5.37518	0.497702	0	1301.86	1.68179	0
6.18016	0.572237	0	1481.26	1.82134	0				6.18016	0.572237	0	1239.8	1.82134	0				6.18016	0.572237	0	1324.6	1.82134	0				6.18016	0.572237	0	1309.65	1.82134	0				6.18016	0.572237	0	1301.86	1.82134	0
7.10568	0.657933	0	1481.26	1.96089	0				7.10568	0.657933	0	1239.8	1.96089	0				7.10568	0.657933	0	1324.6	1.96089	0				7.10568	0.657933	0	1309.65	1.96089	0				7.10568	0.657933	0	1301.86	1.96089	0
8.1698	0.756463	0	1481.26	2.10044	0				8.1698	0.756463	0	1239.8	2.10044	0				8.1698	0.756463	0	1324.6	2.10044	0				8.1698	0.756463	0	1309.65	2.10044	0				8.1698	0.756463	0	1301.86	2.10044	0
9.39329	0.869749	0	1481.26	2.24	0				9.39329	0.869749	0	1239.8	2.24	0				9.39329	0.869749	0	1324.6	2.24	0				9.39329	0.869749	0	1309.65	2.24	0				9.39329	0.869749	0	1301.86	2.24	0
10.8	1	0	1481.26	2.37955	0				10.8	1	0	1239.8	2.37955	0				10.8	1	0	1324.6	2.37955	0				10.8	1	0	1309.65	2.37955	0				10.8	1	0	1301.86	2.37955	0
12.4174	1.14976	0	1481.26	2.5191	0				12.4174	1.14976	0	1239.8	2.5191	0				12.4174	1.14976	0	1324.6	2.5191	0				12.4174	1.14976	0	1309.65	2.5191	0				12.4174	1.14976	0	1301.86	2.5191	0
14.277	1.32194	0	1481.26	2.65865	0				14.277	1.32194	0	1239.8	2.65865	0				14.277	1.32194	0	1324.6	2.65865	0				14.277	1.32194	0	1309.65	2.65865	0				14.277	1.32194	0	1301.86	2.65865	0
16.415	1.51991	0	1481.26	2.7982	0				16.415	1.51991	0	1239.8	2.7982	0				16.415	1.51991	0	1324.6	2.7982	0				16.415	1.51991	0	1309.65	2.7982	0				16.415	1.51991	0	1301.86	2.7982	0
18.8733	1.74753	0	1481.26	2.93775	0				18.8733	1.74753	0	1239.8	2.93775	0				18.8733	1.74753	0	1324.6	2.93775	0				18.8733	1.74753	0	1309.65	2.93775	0				18.8733	1.74753	0	1301.86	2.93775	0
21.6997	2.00923	0	1481.26	3.0773	0				21.6997	2.00923	0	1239.8	3.0773	0				21.6997	2.00923	0	1324.6	3.0773	0				21.6997	2.00923	0	1309.65	3.0773	0				21.6997	2.00923	0	1301.86	3.0773	0
24.9494	2.31013	0	1481.26	3.21685	0				24.9494	2.31013	0	1239.8	3.21685	0				24.9494	2.31013	0	1324.6	3.21685	0				24.9494	2.31013	0	1309.65	3.21685	0				24.9494	2.31013	2.67091	1301.86	3.21685	0.00659973
28.6858	2.65609	0	1481.26	3.3564	0				28.6858	2.65609	0	1239.8	3.3564	0				28.6858	2.65609	0	1324.6	3.3564	0				28.6858	2.65609	0	1309.65	3.3564	0				28.6858	2.65609	6.17385	1301.86	3.3564	0.0159172
32.9816	3.05386	0	1481.26	3.49595	0				32.9816	3.05386	0	1239.8	3.49595	0				32.9816	3.05386	0	1324.6	3.49595	0				32.9816	3.05386	0	1309.65	3.49595	0				32.9816	3.05386	9.14777	1301.86	3.49595	0.024565
37.9209	3.51119	0	1481.26	3.6355	0				37.9209	3.51119	0	1239.8	3.6355	0				37.9209	3.51119	0	1324.6	3.6355	0				37.9209	3.51119	0	1309.65	3.6355	0				37.9209	3.51119	11.3672	1301.86	3.6355	0.0317434
43.5998	4.03702	0	1481.26	3.77505	0				43.5998	4.03702	0	1239.8	3.77505	0				43.5998	4.03702	0	1324.6	3.77505	0				43.5998	4.03702	0	1309.65	3.77505	0				43.5998	4.03702	12.7052	1301.86	3.77505	0.0368417
50.1292	4.64159	0	1481.26	3.9146	0				50.1292	4.64159	0	1239.8	3.9146	0				50.1292	4.64159	0	1324.6	3.9146	0				50.1292	4.64159	0.065942	1309.65	3.9146	0.000197103				50.1292	4.64159	13.1309	1301.86	3.9146	0.0394837
57.6363	5.3367	0	1481.26	4.05415	0				57.6363	5.3367	0	1239.8	4.05415	0				57.6363	5.3367	0	1324.6	4.05415	0				57.6363	5.3367	0.317017	1309.65	4.05415	0.000981357				57.6363	5.3367	12.7084	1301.86	4.05415	0.0395756
66.2678	6.13591	0	1481.26	4.1937	0				66.2678	6.13591	0	1239.8	4.1937	0				66.2678	6.13591	0	1324.6	4.1937	0				66.2678	6.13591	1.80426	1309.65	4.1937	0.0057775				66.2678	6.13591	11.5837	1301.86	4.1937	0.0373149
76.1919	7.0548	0	1481.26	4.33325	0				76.1919	7.0548	0	1239.8	4.33325	0				76.1919	7.0548	0	1324.6	4.33325	0				76.1919	7.0548	2.81196	1309.65	4.33325	0.00930395				76.1919	7.0548	9.96448	1301.86	4.33325	0.0331669
87.6021	8.11131	0	1481.26	4.47281	0				87.6021	8.11131	0	1239.8	4.47281	0				87.6021	8.11131	1.02221	1324.6	4.47281	0.00345172				87.6021	8.11131	3.28771	1309.65	4.47281	0.0112284				87.6021	8.11131	8.09886	1301.86	4.47281	0.0278253
100.721	9.32603	0	1481.26	4.61236	0				100.721	9.32603	0	1239.8	4.61236	0				100.721	9.32603	2.15164	1324.6	4.61236	0.00749214				100.721	9.32603	3.35163	1309.65	4.61236	0.0118038				100.721	9.32603	6.25497	1301.86	4.61236	0.0221607
115.805	10.7227	0	1481.26	4.75191	0				115.805	10.7227	0	1239.8	4.75191	0				115.805	10.7227	3.42136	1324.6	4.75191	0.0122738				115.805	10.7227	3.22709	1309.65	4.75191	0.0117091				115.805	10.7227	4.69963	1301.86	4.75191	0.0171541
133.147	12.3285	0	1481.26	4.89146	0				133.147	12.3285	0	1239.8	4.89146	0				133.147	12.3285	4.85208	1324.6	4.89146	0.0179176				133.147	12.3285	3.21121	1309.65	4.89146	0.0119936				133.147	12.3285	3.6737	1301.86	4.89146	0.0138031
153.087	14.1747	0	1481.26	5.03101	0				153.087	14.1747	0	1239.8	5.03101	0				153.087	14.1747	6.39199	1324.6	5.03101	0.0242776				153.087	14.1747	3.63291	1309.65	5.03101	0.0139558				153.087	14.1747	3.37985	1301.86	5.03101	0.0130614
176.013	16.2975	0	1481.26	5.17056	0				176.013	16.2975	0	1239.8	5.17056	0				176.013	16.2975	7.93473	1324.6	5.17056	0.030973				176.013	16.2975	4.779	1309.65	5.17056	0.0188677				176.013	16.2975	3.9461	1301.86	5.17056	0.0156726
202.372	18.7382	0	1481.26	5.31011	0				202.372	18.7382	0	1239.8	5.31011	0				202.372	18.7382	9.21443	1324.6	5.31011	0.0369391				202.372	18.7382	6.76115	1309.65	5.31011	0.0274137				202.372	18.7382	5.36606	1301.86	5.31011	0.0218874
232.679	21.5443	1.62351	1481.26	5.44966	0.00597298				232.679	21.5443	0	1239.8	5.44966	0				232.679	21.5443	10.0149	1324.6	5.44966	0.0412032				232.679	21.5443	9.53486	1309.65	5.44966	0.039676				232.679	21.5443	7.55085	1301.86	5.44966	0.0316083
267.524	24.7708	3.17645	1481.26	5.58921	0.0119856				267.524	24.7708	0	1239.8	5.58921	0				267.524	24.7708	10.4866	1324.6	5.58921	0.0442486				267.524	24.7708	12.8475	1309.65	5.58921	0.0548293				267.524	24.7708	10.3013	1301.86	5.58921	0.0442262
307.588	28.4804	4.4693	1481.26	5.72876	0.0172849				307.588	28.4804	0.212498	1239.8	5.72876	0.000981892				307.588	28.4804	10.409	1324.6	5.72876	0.0450177				307.588	28.4804	16.2703	1309.65	5.72876	0.0711704				307.588	28.4804	13.3405	1301.86	5.72876	0.0587041
353.651	32.7455	5.3996	1481.26	5.86831	0.0213915				353.651	32.7455	4.06594	1239.8	5.86831	0.0192452				353.651	32.7455	9.78154	1324.6	5.86831	0.0433346				353.651	32.7455	19.2787	1309.65	5.86831	0.0863844				353.651	32.7455	16.3618	1301.86	5.86831	0.0737529
406.613	37.6494	5.8844	1481.26	6.00786	0.0238665				406.613	37.6494	7.67471	1239.8	6.00786	0.0371903				406.613	37.6494	8.73653	1324.6	6.00786	0.0396253				406.613	37.6494	21.3625	1309.65	6.00786	0.0979979				406.613	37.6494	19.08	1301.86	6.00786	0.0880512
467.506	43.2876	5.96076	1481.26	6.14741	0.0247378				467.506	43.2876	10.7582	1239.8	6.14741	0.0533435				467.506	43.2876	7.4694	1324.6	6.14741	0.0346651				467.506	43.2876	22.1379	1309.65	6.14741	0.103914				467.506	43.2876	21.2738	1301.86	6.14741	0.100455
537.519	49.7702	5.93978	1481.26	6.28696	0.0252103				537.519	49.7702	13.8454	1239.8	6.28696	0.0702091				537.519	49.7702	6.20161	1324.6	6.28696	0.0294347				537.519	49.7702	21.4347	1309.65	6.28696	0.102897				537.519	49.7702	22.8106	1301.86	6.28696	0.110157
618.016	57.2237	5.76126	1481.26	6.42651	0.0249954				618.016	57.2237	15.7959	1239.8	6.42651	0.0818779				618.016	57.2237	5.14745	1324.6	6.42651	0.0249737				618.016	57.2237	19.3411	1309.65	6.42651	0.0949077				618.016	57.2237	23.655	1301.86	6.42651	0.116771
710.568	65.7933	5.49876	1481.26	6.56606	0.0243746				710.568	65.7933	16.4518	1239.8	6.56606	0.0871296				710.568	65.7933	4.49542	1324.6	6.56606	0.0222838				710.568	65.7933	16.2011	1309.65	6.56606	0.0812259				710.568	65.7933	23.8628	1301.86	6.56606	0.120355
816.98	75.6463	5.18895	1481.26	6.70562	0.0234901				816.98	75.6463	15.8497	1239.8	6.70562	0.0857248				816.98	75.6463	4.40649	1324.6	6.70562	0.0223073				816.98	75.6463	12.5727	1309.65	6.70562	0.0643739				816.98	75.6463	23.57	1301.86	6.70562	0.121404
939.329	86.9749	4.92043	1481.26	6.84517	0.0227381				939.329	86.9749	14.2315	1239.8	6.84517	0.0785748				939.329	86.9749	5.0217	1324.6	6.84517	0.0259507				939.329	86.9749	9.15781	1309.65	6.84517	0.0478652				939.329	86.9749	22.9821	1301.86	6.84517	0.12084
1080	100	4.65106	1481.26	6.98472	0.0219315				1080	100	12.0139	1239.8	6.98472	0.0676832				1080	100	6.46654	1324.6	6.98472	0.0340985				1080	100	6.71586	1309.65	6.98472	0.0358175				1080	100	22.3684	1301.86	6.98472	0.120011
1241.74	114.976	4.26109	1481.26	7.12427	0.0204941				1241.74	114.976	9.72299	1239.8	7.12427	0.0558712				1241.74	114.976	8.84285	1324.6	7.12427	0.0475606				1241.74	114.976	5.96652	1309.65	7.12427	0.0324568				1241.74	114.976	22.0564	1301.86	7.12427	0.120701
1427.7	132.194	3.60777	1481.26	7.26382	0.0176917				1427.7	132.194	7.91275	1239.8	7.26382	0.0463597				1427.7	132.194	12.2083	1324.6	7.26382	0.0669474				1427.7	132.194	7.48898	1309.65	7.26382	0.0415367				1427.7	132.194	22.4147	1301.86	7.26382	0.125064
1641.5	151.991	2.54139	1481.26	7.40337	0.0127019				1641.5	151.991	7.08767	1239.8	7.40337	0.0423235				1641.5	151.991	16.5517	1324.6	7.40337	0.0925094				1641.5	151.991	11.6254	1309.65	7.40337	0.0657173				1641.5	151.991	23.8128	1301.86	7.40337	0.135418
1887.33	174.753	1.06779	1481.26	7.54292	0.0054374				1887.33	174.753	7.64787	1239.8	7.54292	0.0465295				1887.33	174.753	21.7766	1324.6	7.54292	0.124006				1887.33	174.753	18.4033	1309.65	7.54292	0.105993				1887.33	174.753	26.5546	1301.86	7.54292	0.153856
2169.97	200.923	0.10887	1481.26	7.68247	0.000564646				2169.97	200.923	9.86435	1239.8	7.68247	0.0611248				2169.97	200.923	27.7021	1324.6	7.68247	0.160668				2169.97	200.923	27.4982	1309.65	7.68247	0.161306				2169.97	200.923	30.7956	1301.86	7.68247	0.181729
2494.94	231.013	0	1481.26	7.82202	0				2494.94	231.013	13.8784	1239.8	7.82202	0.0875601				2494.94	231.013	34.0856	1324.6	7.82202	0.201281				2494.94	231.013	38.2559	1309.65	7.82202	0.228487				2494.94	231.013	36.4696	1301.86	7.82202	0.219122
2868.57	265.609	0	1481.26	7.96157	0				2868.57	265.609	19.7078	1239.8	7.96157	0.126557				2868.57	265.609	40.6623	1324.6	7.96157	0.244402				2868.57	265.609	49.7828	1309.65	7.96157	0.302637				2868.57	265.609	43.2536	1301.86	7.96157	0.264519
3298.16	305.386	0	1481.26	8.10112	0				3298.16	305.386	27.2432	1239.8	8.10112	0.178013				3298.16	305.386	47.1951	1324.6	8.10112	0.28864				3298.16	305.386	61.0934	1309.65	8.10112	0.377906				3298.16	305.386	50.5937	1301.86	8.10112	0.314831
3792.09	351.119	0	1481.26	8.24067	0				3792.09	351.119	36.2314	1239.8	8.24067	0.240822				3792.09	351.119	53.5191	1324.6	8.24067	0.332955				3792.09	351.119	71.2794	1309.65	8.24067	0.448509				3792.09	351.119	57.7943	1301.86	8.24067	0.365834
4359.98	403.702	0	1481.26	8.38022	0				4359.98	403.702	46.2618	1239.8	8.38022	0.312699				4359.98	403.702	59.5648	1324.6	8.38022	0.376842				4359.98	403.702	79.6529	1309.65	8.38022	0.509684				4359.98	403.702	64.1471	1301.86	8.38022	0.412923
5012.92	464.159	0	1481.26	8.51977	0				5012.92	464.159	56.7795	1239.8	8.51977	0.390183				5012.92	464.159	65.3451	1324.6	8.51977	0.420296				5012.92	464.159	85.8168	1309.65	8.51977	0.55827				5012.92	464.159	69.0575	1301.86	8.51977	0.451934
5763.64	533.67	0	1481.26	8.65932	0				5763.64	533.67	67.1383	1239.8	8.65932	0.468924				5763.64	533.67	70.9005	1324.6	8.65932	0.463497				5763.64	533.67	89.6396	1309.65	8.65932	0.592691				5763.64	533.67	72.1214	1301.86	8.65932	0.479716
6626.78	613.591	9.56301	1481.26	8.79887	0.0568054				6626.78	613.591	76.6842	1239.8	8.79887	0.544228				6626.78	613.591	76.2113	1324.6	8.79887	0.506245				6626.78	613.591	91.1475	1309.65	8.79887	0.612373				6626.78	613.591	73.1264	1301.86	8.79887	0.494239
7619.19	705.48	37.3948	1481.26	8.93842	0.225652				7619.19	705.48	84.8368	1239.8	8.93842	0.611637				7619.19	705.48	81.1059	1324.6	8.93842	0.547303				7619.19	705.48	90.3806	1309.65	8.93842	0.616851				7619.19	705.48	71.9849	1301.86	8.93842	0.494241
8760.21	811.131	67.7708	1481.26	9.07798	0.415335				8760.21	811.131	91.1368	1239.8	9.07798	0.667315				8760.21	811.131	85.1942	1324.6	9.07798	0.583866				8760.21	811.131	87.2679	1309.65	9.07798	0.604906				8760.21	811.131	68.647	1301.86	9.07798	0.478682
10072.1	932.603	98.4915	1481.26	9.21753	0.612887				10072.1	932.603	95.2357	1239.8	9.21753	0.708047				10072.1	932.603	87.853	1324.6	9.21753	0.611344				10072.1	932.603	81.5517	1309.65	9.21753	0.573973				10072.1	932.603	63.0471	1301.86	9.21753	0.446391
11580.5	1072.27	126.975	1481.26	9.35708	0.802095				11580.5	1072.27	96.8235	1239.8	9.35708	0.730751				11580.5	1072.27	88.2738	1324.6	9.35708	0.623571				11580.5	1072.27	72.742	1309.65	9.35708	0.519721				11580.5	1072.27	55.1202	1301.86	9.35708	0.396175
13314.7	1232.85	150.481	1481.26	9.49663	0.96476				13314.7	1232.85	95.4943	1239.8	9.49663	0.731467				13314.7	1232.85	85.5705	1324.6	9.49663	0.61349				13314.7	1232.85	60.0509	1309.65	9.49663	0.435445				13314.7	1232.85	44.8768	1301.86	9.49663	0.327362
15308.7	1417.47	166.41	1481.26	9.63618	1.08256				15308.7	1417.47	90.5632	1239.8	9.63618	0.70389				15308.7	1417.47	78.9331	1324.6	9.63618	0.57422				15308.7	1417.47	42.2716	1309.65	9.63618	0.311027				15308.7	1417.47	32.493	1301.86	9.63618	0.240509
17601.3	1629.75	172.645	1481.26	9.77573	1.13938				17601.3	1629.75	80.8783	1239.8	9.77573	0.637719				17601.3	1629.75	67.7954	1324.6	9.77573	0.500338				17601.3	1629.75	17.6313	1309.65	9.77573	0.131606				17601.3	1629.75	18.3647	1301.86	9.77573	0.137902
20237.2	1873.82	167.867	1481.26	9.91528	1.12367				20237.2	1873.82	64.7005	1239.8	9.91528	0.517441				20237.2	1873.82	51.9795	1324.6	9.91528	0.389091				20237.2	1873.82	0	1309.65	9.91528	0				20237.2	1873.82	3.09889	1301.86	9.91528	0.0236019
23267.9	2154.43	151.766	1481.26	10.0548	1.03019				23267.9	2154.43	39.7328	1239.8	10.0548	0.322235				23267.9	2154.43	31.7753	1324.6	10.0548	0.241201				23267.9	2154.43	0	1309.65	10.0548	0				23267.9	2154.43	0	1301.86	10.0548	0
26752.4	2477.08	125.07	1481.26	10.1944	0.860759				26752.4	2477.08	3.3391	1239.8	10.1944	0.0274561				26752.4	2477.08	7.93123	1324.6	10.1944	0.0610401				26752.4	2477.08	0	1309.65	10.1944	0				26752.4	2477.08	0	1301.86	10.1944	0
30758.8	2848.04	89.4025	1481.26	10.3339	0.623709				30758.8	2848.04	0	1239.8	10.3339	0				30758.8	2848.04	0	1324.6	10.3339	0				30758.8	2848.04	0	1309.65	10.3339	0				30758.8	2848.04	0	1301.86	10.3339	0
35365.1	3274.55	46.9986	1481.26	10.4735	0.33231				35365.1	3274.55	0	1239.8	10.4735	0				35365.1	3274.55	0	1324.6	10.4735	0				35365.1	3274.55	0	1309.65	10.4735	0				35365.1	3274.55	0	1301.86	10.4735	0
40661.3	3764.94	0.367993	1481.26	10.613	0.00263661				40661.3	3764.94	0	1239.8	10.613	0				40661.3	3764.94	0	1324.6	10.613	0				40661.3	3764.94	0	1309.65	10.613	0				40661.3	3764.94	0	1301.86	10.613	0
46750.6	4328.76	0	1481.26	10.7526	0				46750.6	4328.76	0	1239.8	10.7526	0				46750.6	4328.76	0	1324.6	10.7526	0				46750.6	4328.76	0	1309.65	10.7526	0				46750.6	4328.76	0	1301.86	10.7526	0
53751.9	4977.02	0	1481.26	10.8921	0				53751.9	4977.02	0	1239.8	10.8921	0				53751.9	4977.02	0	1324.6	10.8921	0				53751.9	4977.02	0	1309.65	10.8921	0				53751.9	4977.02	0	1301.86	10.8921	0
61801.6	5722.37	0	1481.26	11.0317	0				61801.6	5722.37	0	1239.8	11.0317	0				61801.6	5722.37	0	1324.6	11.0317	0				61801.6	5722.37	0	1309.65	11.0317	0				61801.6	5722.37	0	1301.86	11.0317	0
71056.8	6579.33	0	1481.26	11.1712	0				71056.8	6579.33	0	1239.8	11.1712	0				71056.8	6579.33	0	1324.6	11.1712	0				71056.8	6579.33	0	1309.65	11.1712	0				71056.8	6579.33	0	1301.86	11.1712	0
81698	7564.63	0	1481.26	11.3108	0				81698	7564.63	0	1239.8	11.3108	0				81698	7564.63	0	1324.6	11.3108	0				81698	7564.63	0	1309.65	11.3108	0				81698	7564.63	0	1301.86	11.3108	0
93932.9	8697.49	0	1481.26	11.4503	0				93932.9	8697.49	0	1239.8	11.4503	0				93932.9	8697.49	0	1324.6	11.4503	0				93932.9	8697.49	0	1309.65	11.4503	0				93932.9	8697.49	0	1301.86	11.4503	0
108000	10000	0	1481.26	11.5899	0				108000	10000	0	1239.8	11.5899	0				108000	10000	0	1324.6	11.5899	0				108000	10000	0	1309.65	11.5899	0				108000	10000	0	1301.86	11.5899	0

## Sheet: Rg,h calculation of Sample C4
C4-0									C4-4									C4-8									C4-12									C4-24
Pore size/nm	Time(ms)	Proportion	At	ln(t)	ln(t)*A/At	sum	Rg,0h		Pore size/nm	Time(ms)	Proportion	At	ln(t）	ln(t)*A/At	sum	Rg,4h		Pore size/nm	Time(ms)	Proportion	At	ln(t)	ln(t)*A/At	sum	Rg,8h		Pore size/nm	Time(ms)	Proportion	At	ln(t)	ln(t)*A/At	sum	Rg,12h		Pore size/nm	Time(ms)	Proportion	At	ln(t)	ln(t)*A/At	sum	Rg,24h
0.108	0.01	0	1512.43	-2.22562	0	9.39926	12079.4		0.108	0.01	0	1241.31	-2.22562	0	7.97809	2916.36		0.108	0.01	0	1222.89	-2.22562	0	7.40606	1645.92		0.108	0.01	0	1179.58	-2.22562	0	7.11221	1226.85		0.108	0.01	0	1197.04	-2.22562	0	6.6762	793.299
0.124178	0.011498	0	1512.43	-2.08604	0				0.124178	0.011498	0	1241.31	-2.08604	0				0.124178	0.011498	0	1222.89	-2.08604	0				0.124178	0.011498	0	1179.58	-2.08604	0				0.124178	0.011498	0	1197.04	-2.08604	0
0.142765	0.013219	0	1512.43	-1.94655	0				0.142765	0.013219	0	1241.31	-1.94655	0				0.142765	0.013219	0	1222.89	-1.94655	0				0.142765	0.013219	0	1179.58	-1.94655	0				0.142765	0.013219	0	1197.04	-1.94655	0
0.164149	0.015199	0	1512.43	-1.80698	0				0.164149	0.015199	0	1241.31	-1.80698	0				0.164149	0.015199	0	1222.89	-1.80698	0				0.164149	0.015199	0	1179.58	-1.80698	0				0.164149	0.015199	0	1197.04	-1.80698	0
0.18873	0.017475	0	1512.43	-1.66744	0				0.18873	0.017475	0	1241.31	-1.66744	0				0.18873	0.017475	0	1222.89	-1.66744	0				0.18873	0.017475	0	1179.58	-1.66744	0				0.18873	0.017475	0	1197.04	-1.66744	0
0.216994	0.020092	0	1512.43	-1.52789	0				0.216994	0.020092	0	1241.31	-1.52789	0				0.216994	0.020092	0	1222.89	-1.52789	0				0.216994	0.020092	0	1179.58	-1.52789	0				0.216994	0.020092	0	1197.04	-1.52789	0
0.249491	0.023101	0	1512.43	-1.38833	0				0.249491	0.023101	0	1241.31	-1.38833	0				0.249491	0.023101	0	1222.89	-1.38833	0				0.249491	0.023101	0	1179.58	-1.38833	0				0.249491	0.023101	0	1197.04	-1.38833	0
0.286859	0.026561	0	1512.43	-1.24877	0				0.286859	0.026561	0	1241.31	-1.24877	0				0.286859	0.026561	0	1222.89	-1.24877	0				0.286859	0.026561	0	1179.58	-1.24877	0				0.286859	0.026561	0	1197.04	-1.24877	0
0.329821	0.030539	0	1512.43	-1.1092	0				0.329821	0.030539	0	1241.31	-1.1092	0				0.329821	0.030539	0	1222.89	-1.1092	0				0.329821	0.030539	0	1179.58	-1.1092	0				0.329821	0.030539	0	1197.04	-1.1092	0
0.37921	0.035112	0	1512.43	-0.969666	0				0.37921	0.035112	0	1241.31	-0.969666	0				0.37921	0.035112	0	1222.89	-0.969666	0				0.37921	0.035112	0	1179.58	-0.969666	0				0.37921	0.035112	0	1197.04	-0.969666	0
0.435996	0.04037	0	1512.43	-0.830122	0				0.435996	0.04037	0	1241.31	-0.830122	0				0.435996	0.04037	0	1222.89	-0.830122	0				0.435996	0.04037	0	1179.58	-0.830122	0				0.435996	0.04037	0	1197.04	-0.830122	0
0.501293	0.046416	0	1512.43	-0.690565	0				0.501293	0.046416	0	1241.31	-0.690565	0				0.501293	0.046416	0	1222.89	-0.690565	0				0.501293	0.046416	0	1179.58	-0.690565	0				0.501293	0.046416	0	1197.04	-0.690565	0
0.576364	0.053367	0	1512.43	-0.551017	0				0.576364	0.053367	0	1241.31	-0.551017	0				0.576364	0.053367	0	1222.89	-0.551017	0				0.576364	0.053367	0	1179.58	-0.551017	0				0.576364	0.053367	0	1197.04	-0.551017	0
0.662677	0.061359	0	1512.43	-0.411467	0				0.662677	0.061359	0	1241.31	-0.411467	0				0.662677	0.061359	0	1222.89	-0.411467	0				0.662677	0.061359	0	1179.58	-0.411467	0				0.662677	0.061359	0	1197.04	-0.411467	0
0.761918	0.070548	0	1512.43	-0.271916	0				0.761918	0.070548	0	1241.31	-0.271916	0				0.761918	0.070548	0	1222.89	-0.271916	0				0.761918	0.070548	0	1179.58	-0.271916	0				0.761918	0.070548	0	1197.04	-0.271916	0
0.87602	0.081113	0	1512.43	-0.132366	0				0.87602	0.081113	0	1241.31	-0.132366	0				0.87602	0.081113	0	1222.89	-0.132366	0				0.87602	0.081113	0	1179.58	-0.132366	0				0.87602	0.081113	0	1197.04	-0.132366	0
1.00721	0.09326	0	1512.43	0.00718215	0				1.00721	0.09326	0	1241.31	0.00718215	0				1.00721	0.09326	0	1222.89	0.00718215	0				1.00721	0.09326	0	1179.58	0.00718215	0				1.00721	0.09326	0	1197.04	0.00718215	0
1.15805	0.107227	0	1512.43	0.146739	0				1.15805	0.107227	0	1241.31	0.146739	0				1.15805	0.107227	0	1222.89	0.146739	0				1.15805	0.107227	0	1179.58	0.146739	0				1.15805	0.107227	0	1197.04	0.146739	0
1.33148	0.123285	0	1512.43	0.28629	0				1.33148	0.123285	0	1241.31	0.28629	0				1.33148	0.123285	0	1222.89	0.28629	0				1.33148	0.123285	0	1179.58	0.28629	0				1.33148	0.123285	0	1197.04	0.28629	0
1.53087	0.141747	0	1512.43	0.425835	0				1.53087	0.141747	0	1241.31	0.425835	0				1.53087	0.141747	0	1222.89	0.425835	0				1.53087	0.141747	0	1179.58	0.425835	0				1.53087	0.141747	0	1197.04	0.425835	0
1.76013	0.162975	0	1512.43	0.565388	0				1.76013	0.162975	0	1241.31	0.565388	0				1.76013	0.162975	0	1222.89	0.565388	0				1.76013	0.162975	0	1179.58	0.565388	0				1.76013	0.162975	0	1197.04	0.565388	0
2.02373	0.187382	0	1512.43	0.70494	0				2.02373	0.187382	0	1241.31	0.70494	0				2.02373	0.187382	0	1222.89	0.70494	0				2.02373	0.187382	0	1179.58	0.70494	0				2.02373	0.187382	0	1197.04	0.70494	0
2.32678	0.215443	0	1512.43	0.844487	0				2.32678	0.215443	0	1241.31	0.844487	0				2.32678	0.215443	0	1222.89	0.844487	0				2.32678	0.215443	0	1179.58	0.844487	0				2.32678	0.215443	0	1197.04	0.844487	0
2.67525	0.247708	0	1512.43	0.984041	0				2.67525	0.247708	0	1241.31	0.984041	0				2.67525	0.247708	0	1222.89	0.984041	0				2.67525	0.247708	0	1179.58	0.984041	0				2.67525	0.247708	0	1197.04	0.984041	0
3.07588	0.284804	0	1512.43	1.12359	0				3.07588	0.284804	0	1241.31	1.12359	0				3.07588	0.284804	0	1222.89	1.12359	0				3.07588	0.284804	0	1179.58	1.12359	0				3.07588	0.284804	0	1197.04	1.12359	0
3.53651	0.327455	0	1512.43	1.26314	0				3.53651	0.327455	0	1241.31	1.26314	0				3.53651	0.327455	0	1222.89	1.26314	0				3.53651	0.327455	0	1179.58	1.26314	0				3.53651	0.327455	0	1197.04	1.26314	0
4.06614	0.376494	0	1512.43	1.40269	0				4.06614	0.376494	0	1241.31	1.40269	0				4.06614	0.376494	0	1222.89	1.40269	0				4.06614	0.376494	0	1179.58	1.40269	0				4.06614	0.376494	0	1197.04	1.40269	0
4.67506	0.432876	0	1512.43	1.54224	0				4.67506	0.432876	0	1241.31	1.54224	0				4.67506	0.432876	0	1222.89	1.54224	0				4.67506	0.432876	0	1179.58	1.54224	0				4.67506	0.432876	0	1197.04	1.54224	0
5.37518	0.497702	0	1512.43	1.68179	0				5.37518	0.497702	0	1241.31	1.68179	0				5.37518	0.497702	0	1222.89	1.68179	0				5.37518	0.497702	0	1179.58	1.68179	0				5.37518	0.497702	0	1197.04	1.68179	0
6.18016	0.572237	0	1512.43	1.82134	0				6.18016	0.572237	0	1241.31	1.82134	0				6.18016	0.572237	0	1222.89	1.82134	0				6.18016	0.572237	0	1179.58	1.82134	0				6.18016	0.572237	0	1197.04	1.82134	0
7.10568	0.657933	0	1512.43	1.96089	0				7.10568	0.657933	0	1241.31	1.96089	0				7.10568	0.657933	0	1222.89	1.96089	0				7.10568	0.657933	0	1179.58	1.96089	0				7.10568	0.657933	0	1197.04	1.96089	0
8.1698	0.756463	0	1512.43	2.10044	0				8.1698	0.756463	0	1241.31	2.10044	0				8.1698	0.756463	0	1222.89	2.10044	0				8.1698	0.756463	0.911158	1179.58	2.10044	0.00162247				8.1698	0.756463	0	1197.04	2.10044	0
9.39329	0.869749	0	1512.43	2.24	0				9.39329	0.869749	1.16808	1241.31	2.24	0.00210784				9.39329	0.869749	0	1222.89	2.24	0				9.39329	0.869749	3.74011	1179.58	2.24	0.00710238				9.39329	0.869749	0.336639	1197.04	2.24	0.000629943
10.8	1	0	1512.43	2.37955	0				10.8	1	3.70201	1241.31	2.37955	0.00709659				10.8	1	0	1222.89	2.37955	0				10.8	1	7.1223	1179.58	2.37955	0.0143677				10.8	1	3.66389	1197.04	2.37955	0.00728327
12.4174	1.14976	0	1512.43	2.5191	0				12.4174	1.14976	6.55041	1241.31	2.5191	0.0132933				12.4174	1.14976	0	1222.89	2.5191	0				12.4174	1.14976	10.8116	1179.58	2.5191	0.023089				12.4174	1.14976	7.50973	1197.04	2.5191	0.0158037
14.277	1.32194	0	1512.43	2.65865	0				14.277	1.32194	9.5261	1241.31	2.65865	0.020403				14.277	1.32194	0	1222.89	2.65865	0				14.277	1.32194	14.4977	1179.58	2.65865	0.0326762				14.277	1.32194	11.6488	1197.04	2.65865	0.025872
16.415	1.51991	0	1512.43	2.7982	0				16.415	1.51991	12.4359	1241.31	2.7982	0.0280334				16.415	1.51991	2.76298	1222.89	2.7982	0.00632219				16.415	1.51991	17.8434	1179.58	2.7982	0.0423281				16.415	1.51991	15.8448	1197.04	2.7982	0.0370386
18.8733	1.74753	0	1512.43	2.93775	0				18.8733	1.74753	15.0943	1241.31	2.93775	0.0357228				18.8733	1.74753	6.18292	1222.89	2.93775	0.0148532				18.8733	1.74753	20.5306	1179.58	2.93775	0.0511314				18.8733	1.74753	19.8682	1197.04	2.93775	0.0487598
21.6997	2.00923	0	1512.43	3.0773	0				21.6997	2.00923	17.3289	1241.31	3.0773	0.0429596				21.6997	2.00923	9.71345	1222.89	3.0773	0.024443				21.6997	2.00923	22.3066	1179.58	3.0773	0.0581935				21.6997	2.00923	23.5039	1197.04	3.0773	0.0604226
24.9494	2.31013	0	1512.43	3.21685	0				24.9494	2.31013	18.9823	1241.31	3.21685	0.0491923				24.9494	2.31013	13.1603	1222.89	3.21685	0.0346186				24.9494	2.31013	23.0216	1179.58	3.21685	0.0627826				24.9494	2.31013	26.5549	1197.04	3.21685	0.0713619
28.6858	2.65609	0	1512.43	3.3564	0				28.6858	2.65609	19.7931	1241.31	3.3564	0.0535187				28.6858	2.65609	16.231	1222.89	3.3564	0.0445481				28.6858	2.65609	22.51	1179.58	3.3564	0.0640502				28.6858	2.65609	28.6734	1197.04	3.3564	0.0803976
32.9816	3.05386	0	1512.43	3.49595	0				32.9816	3.05386	19.8883	1241.31	3.49595	0.056012				32.9816	3.05386	18.9276	1222.89	3.49595	0.0541093				32.9816	3.05386	21.1452	1179.58	3.49595	0.0626684				32.9816	3.05386	30.0674	1197.04	3.49595	0.0878114
37.9209	3.51119	0	1512.43	3.6355	0				37.9209	3.51119	19.0735	1241.31	3.6355	0.0558616				37.9209	3.51119	21.0075	1222.89	3.6355	0.0624526				37.9209	3.51119	18.9681	1179.58	3.6355	0.0584603				37.9209	3.51119	30.4923	1197.04	3.6355	0.092607
43.5998	4.03702	0	1512.43	3.77505	0				43.5998	4.03702	17.3281	1241.31	3.77505	0.0526976				43.5998	4.03702	22.3304	1222.89	3.77505	0.0689337				43.5998	4.03702	16.2277	1179.58	3.77505	0.051934				43.5998	4.03702	29.942	1197.04	3.77505	0.0944265
50.1292	4.64159	0.42606	1512.43	3.9146	0.00110276				50.1292	4.64159	14.7026	1241.31	3.9146	0.0463659				50.1292	4.64159	22.7779	1222.89	3.9146	0.0729145				50.1292	4.64159	13.2085	1179.58	3.9146	0.0438341				50.1292	4.64159	28.4965	1197.04	3.9146	0.09319
57.6363	5.3367	0.864724	1512.43	4.05415	0.00231794				57.6363	5.3367	11.3245	1241.31	4.05415	0.036986				57.6363	5.3367	22.2566	1222.89	4.05415	0.0737855				57.6363	5.3367	10.2029	1179.58	4.05415	0.0350669				57.6363	5.3367	26.3168	1197.04	4.05415	0.0891299
66.2678	6.13591	0.636504	1512.43	4.1937	0.00176491				66.2678	6.13591	7.38861	1241.31	4.1937	0.0249619				66.2678	6.13591	20.7049	1222.89	4.1937	0.0710041				66.2678	6.13591	7.48386	1179.58	4.1937	0.026607				66.2678	6.13591	23.6217	1197.04	4.1937	0.0827558
76.1919	7.0548	0.050129	1512.43	4.33325	0.000143624				76.1919	7.0548	3.13455	1241.31	4.33325	0.0109423				76.1919	7.0548	18.1052	1222.89	4.33325	0.0641547				76.1919	7.0548	5.27713	1179.58	4.33325	0.0193858				76.1919	7.0548	20.6515	1197.04	4.33325	0.0747576
87.6021	8.11131	0	1512.43	4.47281	0				87.6021	8.11131	0	1241.31	4.47281	0				87.6021	8.11131	14.499	1222.89	4.47281	0.0530308				87.6021	8.11131	3.73692	1179.58	4.47281	0.0141699				87.6021	8.11131	17.63	1197.04	4.47281	0.0658753
100.721	9.32603	0	1512.43	4.61236	0				100.721	9.32603	0	1241.31	4.61236	0				100.721	9.32603	10.0015	1222.89	4.61236	0.0377224				100.721	9.32603	2.92904	1179.58	4.61236	0.011453				100.721	9.32603	14.7371	1197.04	4.61236	0.056784
115.805	10.7227	0	1512.43	4.75191	0				115.805	10.7227	0	1241.31	4.75191	0				115.805	10.7227	4.81362	1222.89	4.75191	0.0187047				115.805	10.7227	2.82652	1179.58	4.75191	0.0113865				115.805	10.7227	12.0981	1197.04	4.75191	0.0480259
133.147	12.3285	0	1512.43	4.89146	0				133.147	12.3285	0	1241.31	4.89146	0				133.147	12.3285	0	1222.89	4.89146	0				133.147	12.3285	3.31827	1179.58	4.89146	0.0137601				133.147	12.3285	9.78909	1197.04	4.89146	0.040001
153.087	14.1747	0	1512.43	5.03101	0				153.087	14.1747	0	1241.31	5.03101	0				153.087	14.1747	0	1222.89	5.03101	0				153.087	14.1747	4.24906	1179.58	5.03101	0.0181226				153.087	14.1747	7.89026	1197.04	5.03101	0.0331617
176.013	16.2975	0	1512.43	5.17056	0				176.013	16.2975	0	1241.31	5.17056	0				176.013	16.2975	0	1222.89	5.17056	0				176.013	16.2975	5.44435	1179.58	5.17056	0.0238647				176.013	16.2975	6.42948	1197.04	5.17056	0.0277717
202.372	18.7382	0	1512.43	5.31011	0				202.372	18.7382	0	1241.31	5.31011	0				202.372	18.7382	0	1222.89	5.31011	0				202.372	18.7382	6.63735	1179.58	5.31011	0.0298793				202.372	18.7382	5.33236	1197.04	5.31011	0.0236545
232.679	21.5443	0	1512.43	5.44966	0				232.679	21.5443	0	1241.31	5.44966	0				232.679	21.5443	0	1222.89	5.44966	0				232.679	21.5443	7.58882	1179.58	5.44966	0.0350603				232.679	21.5443	4.60888	1197.04	5.44966	0.0209824
267.524	24.7708	0	1512.43	5.58921	0				267.524	24.7708	0	1241.31	5.58921	0				267.524	24.7708	0	1222.89	5.58921	0				267.524	24.7708	8.08106	1179.58	5.58921	0.0382905				267.524	24.7708	4.25072	1197.04	5.58921	0.0198474
307.588	28.4804	0	1512.43	5.72876	0				307.588	28.4804	0	1241.31	5.72876	0				307.588	28.4804	0	1222.89	5.72876	0				307.588	28.4804	8.97046	1179.58	5.72876	0.043566				307.588	28.4804	4.22747	1197.04	5.72876	0.0202317
353.651	32.7455	0	1512.43	5.86831	0				353.651	32.7455	0	1241.31	5.86831	0				353.651	32.7455	0	1222.89	5.86831	0				353.651	32.7455	9.19172	1179.58	5.86831	0.045728				353.651	32.7455	4.48814	1197.04	5.86831	0.0220024
406.613	37.6494	0	1512.43	6.00786	0				406.613	37.6494	0	1241.31	6.00786	0				406.613	37.6494	0	1222.89	6.00786	0				406.613	37.6494	8.48819	1179.58	6.00786	0.0432322				406.613	37.6494	4.96959	1197.04	6.00786	0.024942
467.506	43.2876	0	1512.43	6.14741	0				467.506	43.2876	0.756424	1241.31	6.14741	0.00374607				467.506	43.2876	0	1222.89	6.14741	0				467.506	43.2876	6.9121	1179.58	6.14741	0.0360226				467.506	43.2876	5.60983	1197.04	6.14741	0.0288093
537.519	49.7702	0	1512.43	6.28696	0				537.519	49.7702	4.19975	1241.31	6.28696	0.0212707				537.519	49.7702	0	1222.89	6.28696	0				537.519	49.7702	4.62887	1179.58	6.28696	0.0246711				537.519	49.7702	6.36241	1197.04	6.28696	0.0334159
618.016	57.2237	0	1512.43	6.42651	0				618.016	57.2237	7.13194	1241.31	6.42651	0.0369234				618.016	57.2237	0	1222.89	6.42651	0				618.016	57.2237	2.17365	1179.58	6.42651	0.0118423				618.016	57.2237	7.20984	1197.04	6.42651	0.0387071
710.568	65.7933	0	1512.43	6.56606	0				710.568	65.7933	9.32589	1241.31	6.56606	0.0493303				710.568	65.7933	0	1222.89	6.56606	0				710.568	65.7933	0.352169	1179.58	6.56606	0.00196033				710.568	65.7933	8.17555	1197.04	6.56606	0.0448448
816.98	75.6463	5.9638	1512.43	6.70562	0.0264415				816.98	75.6463	10.6045	1241.31	6.70562	0.0572857				816.98	75.6463	0	1222.89	6.70562	0				816.98	75.6463	0	1179.58	6.70562	0				816.98	75.6463	9.33397	1197.04	6.70562	0.0522872
939.329	86.9749	12.863	1512.43	6.84517	0.0582173				939.329	86.9749	10.8647	1241.31	6.84517	0.059913				939.329	86.9749	0	1222.89	6.84517	0				939.329	86.9749	0	1179.58	6.84517	0				939.329	86.9749	10.8152	1197.04	6.84517	0.0618457
1080	100	17.8113	1512.43	6.98472	0.082256				1080	100	10.0982	1241.31	6.98472	0.0568213				1080	100	6.09332	1222.89	6.98472	0.0348028				1080	100	0	1179.58	6.98472	0				1080	100	12.7981	1197.04	6.98472	0.0746767
1241.74	114.976	20.5755	1512.43	7.12427	0.0969205				1241.74	114.976	9.41496	1241.31	7.12427	0.0540352				1241.74	114.976	17.2833	1222.89	7.12427	0.100688				1241.74	114.976	4.65446	1179.58	7.12427	0.0281113				1241.74	114.976	15.4852	1197.04	7.12427	0.0921607
1427.7	132.194	21.1414	1512.43	7.26382	0.101537				1427.7	132.194	9.32015	1241.31	7.26382	0.0545388				1427.7	132.194	28.8704	1222.89	7.26382	0.171486				1427.7	132.194	11.4039	1179.58	7.26382	0.0702245				1427.7	132.194	19.0579	1197.04	7.26382	0.115646
1641.5	151.991	19.6978	1512.43	7.40337	0.0964209				1641.5	151.991	9.14593	1241.31	7.40337	0.0545476				1641.5	151.991	40.5595	1222.89	7.40337	0.245546				1641.5	151.991	20.0415	1179.58	7.40337	0.125786				1641.5	151.991	23.6192	1197.04	7.40337	0.146078
1887.33	174.753	17.8419	1512.43	7.54292	0.0889826				1887.33	174.753	9.19683	1241.31	7.54292	0.055885				1887.33	174.753	52.1354	1222.89	7.54292	0.321576				1887.33	174.753	30.236	1179.58	7.54292	0.193346				1887.33	174.753	29.1349	1197.04	7.54292	0.183588
2169.97	200.923	15.4658	1512.43	7.68247	0.0785593				2169.97	200.923	9.80109	1241.31	7.68247	0.0606588				2169.97	200.923	63.4393	1222.89	7.68247	0.398539				2169.97	200.923	41.5442	1179.58	7.68247	0.270572				2169.97	200.923	35.3915	1197.04	7.68247	0.227138
2494.94	231.013	12.6819	1512.43	7.82202	0.0655885				2494.94	231.013	11.3068	1241.31	7.82202	0.0712488				2494.94	231.013	74.3009	1222.89	7.82202	0.475252				2494.94	231.013	53.457	1179.58	7.82202	0.354483				2494.94	231.013	41.9869	1197.04	7.82202	0.274361
2868.57	265.609	10.034	1512.43	7.96157	0.0528198				2868.57	265.609	14.0976	1241.31	7.96157	0.0904196				2868.57	265.609	84.429	1222.89	7.96157	0.54967				2868.57	265.609	65.4208	1179.58	7.96157	0.441557				2868.57	265.609	48.3653	1197.04	7.96157	0.321679
3298.16	305.386	8.0341	1512.43	8.10112	0.0430334				3298.16	305.386	18.6156	1241.31	8.10112	0.12149				3298.16	305.386	93.2785	1222.89	8.10112	0.617928				3298.16	305.386	76.8142	1179.58	8.10112	0.527544				3298.16	305.386	53.9012	1197.04	8.10112	0.364782
3792.09	351.119	7.19552	1512.43	8.24067	0.0392056				3792.09	351.119	25.3596	1241.31	8.24067	0.168354				3792.09	351.119	99.9323	1222.89	8.24067	0.673411				3792.09	351.119	86.8728	1179.58	8.24067	0.606902				3792.09	351.119	58.0161	1197.04	8.24067	0.399394
4359.98	403.702	8.10344	1512.43	8.38022	0.0449003				4359.98	403.702	34.8159	1241.31	8.38022	0.235045				4359.98	403.702	103.054	1222.89	8.38022	0.706208				4359.98	403.702	94.5652	1179.58	8.38022	0.671829				4359.98	403.702	60.2962	1197.04	8.38022	0.422119
5012.92	464.159	11.4786	1512.43	8.51977	0.0646609				5012.92	464.159	47.2875	1241.31	8.51977	0.324558				5012.92	464.159	100.971	1222.89	8.51977	0.703455				5012.92	464.159	98.444	1179.58	8.51977	0.711032				5012.92	464.159	60.5639	1197.04	8.51977	0.431054
5763.64	533.67	18.1674	1512.43	8.65932	0.104016				5763.64	533.67	62.6317	1241.31	8.65932	0.436914				5763.64	533.67	91.9202	1222.89	8.65932	0.650888				5763.64	533.67	96.5131	1179.58	8.65932	0.708504				5763.64	533.67	58.8646	1197.04	8.65932	0.425822
6626.78	613.591	29.0034	1512.43	8.79887	0.168733				6626.78	613.591	79.9753	1241.31	8.79887	0.566893				6626.78	613.591	74.4533	1222.89	8.79887	0.535701				6626.78	613.591	86.178	1179.58	8.79887	0.642829				6626.78	613.591	55.3608	1197.04	8.79887	0.40693
7619.19	705.48	44.5354	1512.43	8.93842	0.263203				7619.19	705.48	97.521	1241.31	8.93842	0.702227				7619.19	705.48	47.92	1222.89	8.93842	0.350259				7619.19	705.48	64.3492	1179.58	8.93842	0.487614				7619.19	705.48	50.1652	1197.04	8.93842	0.374588
8760.21	811.131	64.6863	1512.43	9.07798	0.388263				8760.21	811.131	112.538	1241.31	9.07798	0.823015				8760.21	811.131	12.8986	1222.89	9.07798	0.0957508				8760.21	811.131	27.7504	1179.58	9.07798	0.213565				8760.21	811.131	43.1639	1197.04	9.07798	0.32734
10072.1	932.603	88.4536	1512.43	9.21753	0.539081				10072.1	932.603	121.558	1241.31	9.21753	0.902643				10072.1	932.603	0	1222.89	9.21753	0				10072.1	932.603	0	1179.58	9.21753	0				10072.1	932.603	33.8803	1197.04	9.21753	0.260886
11580.5	1072.27	113.772	1512.43	9.35708	0.70388				11580.5	1072.27	120.685	1241.31	9.35708	0.909727				11580.5	1072.27	0	1222.89	9.35708	0				11580.5	1072.27	0	1179.58	9.35708	0				11580.5	1072.27	21.4093	1197.04	9.35708	0.167353
13314.7	1232.85	137.615	1512.43	9.49663	0.86409				13314.7	1232.85	105.889	1241.31	9.49663	0.810102				13314.7	1232.85	0	1222.89	9.49663	0				13314.7	1232.85	0	1179.58	9.49663	0				13314.7	1232.85	4.43278	1197.04	9.49663	0.035167
15308.7	1417.47	156.347	1512.43	9.63618	0.996133				15308.7	1417.47	73.1699	1241.31	9.63618	0.568009				15308.7	1417.47	0	1222.89	9.63618	0				15308.7	1417.47	0	1179.58	9.63618	0				15308.7	1417.47	0	1197.04	9.63618	0
17601.3	1629.75	166.242	1512.43	9.77573	1.07452				17601.3	1629.75	18.5816	1241.31	9.77573	0.146336				17601.3	1629.75	0	1222.89	9.77573	0				17601.3	1629.75	0	1179.58	9.77573	0				17601.3	1629.75	0	1197.04	9.77573	0
20237.2	1873.82	164.058	1512.43	9.91528	1.07554				20237.2	1873.82	0	1241.31	9.91528	0				20237.2	1873.82	0	1222.89	9.91528	0				20237.2	1873.82	0	1179.58	9.91528	0				20237.2	1873.82	0	1197.04	9.91528	0
23267.9	2154.43	147.505	1512.43	10.0548	0.980628				23267.9	2154.43	0	1241.31	10.0548	0				23267.9	2154.43	0	1222.89	10.0548	0				23267.9	2154.43	0	1179.58	10.0548	0				23267.9	2154.43	0	1197.04	10.0548	0
26752.4	2477.08	115.527	1512.43	10.1944	0.778694				26752.4	2477.08	0	1241.31	10.1944	0				26752.4	2477.08	0	1222.89	10.1944	0				26752.4	2477.08	0	1179.58	10.1944	0				26752.4	2477.08	0	1197.04	10.1944	0
30758.8	2848.04	68.3467	1512.43	10.3339	0.466989				30758.8	2848.04	0	1241.31	10.3339	0				30758.8	2848.04	0	1222.89	10.3339	0				30758.8	2848.04	0	1179.58	10.3339	0				30758.8	2848.04	0	1197.04	10.3339	0
35365.1	3274.55	7.30983	1512.43	10.4735	0.05062				35365.1	3274.55	0	1241.31	10.4735	0				35365.1	3274.55	0	1222.89	10.4735	0				35365.1	3274.55	0	1179.58	10.4735	0				35365.1	3274.55	0	1197.04	10.4735	0
40661.3	3764.94	0	1512.43	10.613	0				40661.3	3764.94	0	1241.31	10.613	0				40661.3	3764.94	0	1222.89	10.613	0				40661.3	3764.94	0	1179.58	10.613	0				40661.3	3764.94	0	1197.04	10.613	0
46750.6	4328.76	0	1512.43	10.7526	0				46750.6	4328.76	0	1241.31	10.7526	0				46750.6	4328.76	0	1222.89	10.7526	0				46750.6	4328.76	0	1179.58	10.7526	0				46750.6	4328.76	0	1197.04	10.7526	0
53751.9	4977.02	0	1512.43	10.8921	0				53751.9	4977.02	0	1241.31	10.8921	0				53751.9	4977.02	0	1222.89	10.8921	0				53751.9	4977.02	0	1179.58	10.8921	0				53751.9	4977.02	0	1197.04	10.8921	0
61801.6	5722.37	0	1512.43	11.0317	0				61801.6	5722.37	0	1241.31	11.0317	0				61801.6	5722.37	0.008254	1222.89	11.0317	7.44591e-05				61801.6	5722.37	0	1179.58	11.0317	0				61801.6	5722.37	0	1197.04	11.0317	0
71056.8	6579.33	0	1512.43	11.1712	0				71056.8	6579.33	0	1241.31	11.1712	0				71056.8	6579.33	1.39594	1222.89	11.1712	0.0127521				71056.8	6579.33	0	1179.58	11.1712	0				71056.8	6579.33	0	1197.04	11.1712	0
81698	7564.63	0	1512.43	11.3108	0				81698	7564.63	0	1241.31	11.3108	0				81698	7564.63	2.44613	1222.89	11.3108	0.0226248				81698	7564.63	0	1179.58	11.3108	0				81698	7564.63	0	1197.04	11.3108	0
93932.9	8697.49	0	1512.43	11.4503	0				93932.9	8697.49	0	1241.31	11.4503	0				93932.9	8697.49	2.93289	1222.89	11.4503	0.0274616				93932.9	8697.49	0	1179.58	11.4503	0				93932.9	8697.49	0	1197.04	11.4503	0
108000	10000	0	1512.43	11.5899	0				108000	10000	0	1241.31	11.5899	0				108000	10000	1.09572	1222.89	11.5899	0.0103846				108000	10000	0	1179.58	11.5899	0				108000	10000	0	1197.04	11.5899	0

## Sheet: Rg,h calculation of Sample C5
C5-0									C5-4									C5-8									C5-12									C5-24
Pore size/nm	Time(ms)	Proportion	At	ln(t)	ln(t)*A/At	sum	Rg,0h		Pore size/nm	Time(ms)	Proportion	At	ln(t）	ln(t)*A/At	sum	Rg,4h		Pore size/nm	Time(ms)	Proportion	At	ln(t)	ln(t)*A/At	sum	Rg,8h		Pore size/nm	Time(ms)	Proportion	At	ln(t)	ln(t)*A/At	sum	Rg,12h		Pore size/nm	Time(ms)	Proportion	At	ln(t)	ln(t)*A/At	sum	Rg,24h
0.162	0.01	0	1533.63	-1.82016	0	6.4687	644.642		0.124178	0.011498	0	1417.94	-2.08604	0				0.108	0.01	0	1341.68	-2.22562	0	5.16543	175.113		0.108	0.01	0	1312.9	-2.22562	0	5.05829	157.321		0.108	0.01	0	1263.76	-2.22562	0	4.83409	125.724
0.186268	0.011498	0	1533.63	-1.68057	0				0.142765	0.013219	0	1417.94	-1.94655	0				0.124178	0.011498	0	1341.68	-2.08604	0				0.124178	0.011498	0	1312.9	-2.08604	0				0.124178	0.011498	0	1263.76	-2.08604	0
0.214148	0.013219	0	1533.63	-1.54109	0				0.164149	0.015199	0	1417.94	-1.80698	0				0.142765	0.013219	0	1341.68	-1.94655	0				0.142765	0.013219	0	1312.9	-1.94655	0				0.142765	0.013219	0	1263.76	-1.94655	0
0.246224	0.015199	0	1533.63	-1.40151	0				0.18873	0.017475	0	1417.94	-1.66744	0				0.164149	0.015199	0	1341.68	-1.80698	0				0.164149	0.015199	0	1312.9	-1.80698	0				0.164149	0.015199	0	1263.76	-1.80698	0
0.283095	0.017475	0	1533.63	-1.26197	0				0.216994	0.020092	0	1417.94	-1.52789	0				0.18873	0.017475	0	1341.68	-1.66744	0				0.18873	0.017475	0	1312.9	-1.66744	0				0.18873	0.017475	0	1263.76	-1.66744	0
0.32549	0.020092	0	1533.63	-1.12242	0				0.249491	0.023101	0	1417.94	-1.38833	0				0.216994	0.020092	0	1341.68	-1.52789	0				0.216994	0.020092	0	1312.9	-1.52789	0				0.216994	0.020092	0	1263.76	-1.52789	0
0.374236	0.023101	0	1533.63	-0.982868	0				0.286859	0.026561	0	1417.94	-1.24877	0				0.249491	0.023101	0	1341.68	-1.38833	0				0.249491	0.023101	0	1312.9	-1.38833	0				0.249491	0.023101	0	1263.76	-1.38833	0
0.430288	0.026561	0	1533.63	-0.8433	0				0.329821	0.030539	0	1417.94	-1.1092	0				0.286859	0.026561	0	1341.68	-1.24877	0				0.286859	0.026561	0	1312.9	-1.24877	0				0.286859	0.026561	0	1263.76	-1.24877	0
0.494732	0.030539	0	1533.63	-0.703739	0				0.37921	0.035112	0	1417.94	-0.969666	0				0.329821	0.030539	0	1341.68	-1.1092	0				0.329821	0.030539	0	1312.9	-1.1092	0				0.329821	0.030539	0	1263.76	-1.1092	0
0.568814	0.035112	0	1533.63	-0.564201	0				0.435996	0.04037	0	1417.94	-0.830122	0				0.37921	0.035112	0	1341.68	-0.969666	0				0.37921	0.035112	0	1312.9	-0.969666	0				0.37921	0.035112	0	1263.76	-0.969666	0
0.653994	0.04037	0	1533.63	-0.424657	0				0.501293	0.046416	0	1417.94	-0.690565	0				0.435996	0.04037	0	1341.68	-0.830122	0				0.435996	0.04037	0	1312.9	-0.830122	0				0.435996	0.04037	0	1263.76	-0.830122	0
0.751939	0.046416	0	1533.63	-0.2851	0				0.576364	0.053367	0	1417.94	-0.551017	0				0.501293	0.046416	0	1341.68	-0.690565	0				0.501293	0.046416	0	1312.9	-0.690565	0				0.501293	0.046416	0	1263.76	-0.690565	0
0.864545	0.053367	0	1533.63	-0.145551	0				0.662677	0.061359	0	1417.94	-0.411467	0				0.576364	0.053367	0	1341.68	-0.551017	0				0.576364	0.053367	0	1312.9	-0.551017	0				0.576364	0.053367	0	1263.76	-0.551017	0
0.994016	0.061359	0	1533.63	-0.00600218	0				0.761918	0.070548	0	1417.94	-0.271916	0				0.662677	0.061359	0	1341.68	-0.411467	0				0.662677	0.061359	0	1312.9	-0.411467	0				0.662677	0.061359	0	1263.76	-0.411467	0
1.14288	0.070548	0	1533.63	0.133549	0				0.87602	0.081113	0	1417.94	-0.132366	0				0.761918	0.070548	0	1341.68	-0.271916	0				0.761918	0.070548	0	1312.9	-0.271916	0				0.761918	0.070548	0	1263.76	-0.271916	0
1.31403	0.081113	0	1533.63	0.273099	0				1.00721	0.09326	0	1417.94	0.00718215	0				0.87602	0.081113	0	1341.68	-0.132366	0				0.87602	0.081113	0	1312.9	-0.132366	0				0.87602	0.081113	0	1263.76	-0.132366	0
1.51081	0.09326	0	1533.63	0.412647	0				1.15805	0.107227	0	1417.94	0.146739	0				1.00721	0.09326	0	1341.68	0.00718215	0				1.00721	0.09326	0	1312.9	0.00718215	0				1.00721	0.09326	0	1263.76	0.00718215	0
1.73708	0.107227	0	1533.63	0.552204	0				1.33148	0.123285	0	1417.94	0.28629	0				1.15805	0.107227	0	1341.68	0.146739	0				1.15805	0.107227	0	1312.9	0.146739	0				1.15805	0.107227	0	1263.76	0.146739	0
1.99722	0.123285	0	1533.63	0.691755	0				1.53087	0.141747	0	1417.94	0.425835	0				1.33148	0.123285	0	1341.68	0.28629	0				1.33148	0.123285	0	1312.9	0.28629	0				1.33148	0.123285	0	1263.76	0.28629	0
2.2963	0.141747	0	1533.63	0.8313	0				1.76013	0.162975	0	1417.94	0.565388	0				1.53087	0.141747	0	1341.68	0.425835	0				1.53087	0.141747	0	1312.9	0.425835	0				1.53087	0.141747	0	1263.76	0.425835	0
2.64019	0.162975	0	1533.63	0.970853	0				2.02373	0.187382	0	1417.94	0.70494	0				1.76013	0.162975	0	1341.68	0.565388	0				1.76013	0.162975	0	1312.9	0.565388	0				1.76013	0.162975	0	1263.76	0.565388	0
3.03559	0.187382	0	1533.63	1.11041	0				2.32678	0.215443	0	1417.94	0.844487	0				2.02373	0.187382	0	1341.68	0.70494	0				2.02373	0.187382	0	1312.9	0.70494	0				2.02373	0.187382	0	1263.76	0.70494	0
3.49018	0.215443	0	1533.63	1.24995	0				2.67525	0.247708	0	1417.94	0.984041	0				2.32678	0.215443	0	1341.68	0.844487	0				2.32678	0.215443	0	1312.9	0.844487	0				2.32678	0.215443	0	1263.76	0.844487	0
4.01287	0.247708	0	1533.63	1.38951	0				3.07588	0.284804	0	1417.94	1.12359	0				2.67525	0.247708	0	1341.68	0.984041	0				2.67525	0.247708	0	1312.9	0.984041	0				2.67525	0.247708	0	1263.76	0.984041	0
4.61382	0.284804	0	1533.63	1.52906	0				3.53651	0.327455	0	1417.94	1.26314	0				3.07588	0.284804	0	1341.68	1.12359	0				3.07588	0.284804	0	1312.9	1.12359	0				3.07588	0.284804	0	1263.76	1.12359	0
5.30477	0.327455	0	1533.63	1.66861	0				4.06614	0.376494	0	1417.94	1.40269	0				3.53651	0.327455	0	1341.68	1.26314	0				3.53651	0.327455	0	1312.9	1.26314	0				3.53651	0.327455	0	1263.76	1.26314	0
6.0992	0.376494	0	1533.63	1.80816	0				4.67506	0.432876	0	1417.94	1.54224	0				4.06614	0.376494	0	1341.68	1.40269	0				4.06614	0.376494	0	1312.9	1.40269	0				4.06614	0.376494	0	1263.76	1.40269	0
7.01259	0.432876	0	1533.63	1.94771	0				5.37518	0.497702	0	1417.94	1.68179	0				4.67506	0.432876	0	1341.68	1.54224	0				4.67506	0.432876	0	1312.9	1.54224	0				4.67506	0.432876	0	1263.76	1.54224	0
8.06277	0.497702	0	1533.63	2.08726	0				6.18016	0.572237	0	1417.94	1.82134	0				5.37518	0.497702	0	1341.68	1.68179	0				5.37518	0.497702	0	1312.9	1.68179	0				5.37518	0.497702	0	1263.76	1.68179	0
9.27024	0.572237	0	1533.63	2.22681	0				7.10568	0.657933	0	1417.94	1.96089	0				6.18016	0.572237	0	1341.68	1.82134	0				6.18016	0.572237	0	1312.9	1.82134	0				6.18016	0.572237	0	1263.76	1.82134	0
10.6585	0.657933	0	1533.63	2.36636	0				8.1698	0.756463	0	1417.94	2.10044	0				7.10568	0.657933	0	1341.68	1.96089	0				7.10568	0.657933	0	1312.9	1.96089	0				7.10568	0.657933	0	1263.76	1.96089	0
12.2547	0.756463	0	1533.63	2.50591	0				9.39329	0.869749	0	1417.94	2.24	0				8.1698	0.756463	0	1341.68	2.10044	0				8.1698	0.756463	0	1312.9	2.10044	0				8.1698	0.756463	0	1263.76	2.10044	0
14.0899	0.869749	0	1533.63	2.64546	0				10.8	1	0	1417.94	2.37955	0				9.39329	0.869749	0	1341.68	2.24	0				9.39329	0.869749	0	1312.9	2.24	0				9.39329	0.869749	0	1263.76	2.24	0
16.2	1	0	1533.63	2.78501	0				12.4174	1.14976	0.065526	1417.94	2.5191	0.000116413				10.8	1	0	1341.68	2.37955	0				10.8	1	0	1312.9	2.37955	0				10.8	1	0	1263.76	2.37955	0
18.6261	1.14976	0	1533.63	2.92456	0				14.277	1.32194	2.21234	1417.94	2.65865	0.00414815				12.4174	1.14976	0	1341.68	2.5191	0				12.4174	1.14976	0	1312.9	2.5191	0				12.4174	1.14976	0	1263.76	2.5191	0
21.4154	1.32194	0	1533.63	3.06411	0				16.415	1.51991	4.70646	1417.94	2.7982	0.00928785				14.277	1.32194	0	1341.68	2.65865	0				14.277	1.32194	0	1312.9	2.65865	0				14.277	1.32194	0	1263.76	2.65865	0
24.6226	1.51991	0	1533.63	3.20366	0				18.8733	1.74753	7.51438	1417.94	2.93775	0.0155686				16.415	1.51991	0	1341.68	2.7982	0				16.415	1.51991	0	1312.9	2.7982	0				16.415	1.51991	0	1263.76	2.7982	0
28.31	1.74753	0	1533.63	3.34321	0				21.6997	2.00923	10.6018	1417.94	3.0773	0.0230086				18.8733	1.74753	0	1341.68	2.93775	0				18.8733	1.74753	2.71963	1312.9	2.93775	0.00608543				18.8733	1.74753	4.701	1263.76	2.93775	0.010928
32.5496	2.00923	2.96132	1533.63	3.48276	0.00672497				24.9494	2.31013	13.932	1417.94	3.21685	0.0316073				21.6997	2.00923	3.32804	1341.68	3.0773	0.00763328				21.6997	2.00923	7.10314	1312.9	3.0773	0.016649				21.6997	2.00923	10.3618	1263.76	3.0773	0.0252314
37.4241	2.31013	6.31153	1533.63	3.62232	0.0149074				28.6858	2.65609	17.3589	1417.94	3.3564	0.0410902				24.9494	2.31013	9.10303	1341.68	3.21685	0.0218258				24.9494	2.31013	11.7996	1312.9	3.21685	0.0289112				24.9494	2.31013	16.4151	1263.76	3.21685	0.0417841
43.0286	2.65609	9.39558	1533.63	3.76187	0.0230466				32.9816	3.05386	21.0281	1417.94	3.49595	0.0518452				28.6858	2.65609	15.0936	1341.68	3.3564	0.0377588				28.6858	2.65609	16.6128	1312.9	3.3564	0.0424701				28.6858	2.65609	22.5826	1263.76	3.3564	0.0599769
49.4725	3.05386	12.1537	1533.63	3.90142	0.0309181				37.9209	3.51119	24.7997	1417.94	3.6355	0.0635846				32.9816	3.05386	21.3405	1341.68	3.49595	0.055606				32.9816	3.05386	21.6524	1312.9	3.49595	0.0576551				32.9816	3.05386	29.0015	1263.76	3.49595	0.0802275
56.8813	3.51119	14.4433	1533.63	4.04097	0.0380567				43.5998	4.03702	28.6088	1417.94	3.77505	0.0761667				37.9209	3.51119	27.6853	1341.68	3.6355	0.0750182				37.9209	3.51119	26.8124	1312.9	3.6355	0.0742449				37.9209	3.51119	35.494	1263.76	3.6355	0.102107
65.3997	4.03702	16.2284	1533.63	4.18052	0.0442371				50.1292	4.64159	32.3846	1417.94	3.9146	0.0894063				43.5998	4.03702	34.0126	1341.68	3.77505	0.0957008				43.5998	4.03702	32.0821	1312.9	3.77505	0.0922473				43.5998	4.03702	41.9819	1263.76	3.77505	0.125407
75.1937	4.64159	17.5494	1533.63	4.32007	0.049435				57.6363	5.3367	36.062	1417.94	4.05415	0.103108				50.1292	4.64159	40.1804	1341.68	3.9146	0.117234				50.1292	4.64159	37.4597	1312.9	3.9146	0.111691				50.1292	4.64159	48.3583	1263.76	3.9146	0.149794
86.4545	5.3367	18.5215	1533.63	4.45962	0.0538586				66.2678	6.13591	39.6009	1417.94	4.1937	0.117124				57.6363	5.3367	46.0188	1341.68	4.05415	0.139055				57.6363	5.3367	42.9371	1312.9	4.05415	0.132587				57.6363	5.3367	54.4704	1263.76	4.05415	0.174742
99.4017	6.13591	19.3223	1533.63	4.59917	0.0579454				76.1919	7.0548	43.0014	1417.94	4.33325	0.131413				66.2678	6.13591	51.3424	1341.68	4.1937	0.160482				66.2678	6.13591	48.4873	1312.9	4.1937	0.154879				66.2678	6.13591	60.1211	1263.76	4.1937	0.199509
114.288	7.0548	20.168	1533.63	4.73872	0.0623167				87.6021	8.11131	46.3055	1417.94	4.47281	0.146068				76.1919	7.0548	55.9754	1341.68	4.33325	0.180786				76.1919	7.0548	54.0505	1312.9	4.33325	0.178394				76.1919	7.0548	65.091	1263.76	4.33325	0.223189
131.403	8.11131	21.2826	1533.63	4.87827	0.0676972				100.721	9.32603	49.5792	1417.94	4.61236	0.161274				87.6021	8.11131	59.7832	1341.68	4.47281	0.199302				87.6021	8.11131	59.5213	1312.9	4.47281	0.202778				87.6021	8.11131	69.1738	1263.76	4.47281	0.244826
151.082	9.32603	22.8664	1533.63	5.01782	0.074816				115.805	10.7227	52.8793	1417.94	4.75191	0.177213				100.721	9.32603	62.7015	1341.68	4.61236	0.215553				100.721	9.32603	64.7374	1312.9	4.61236	0.227429				100.721	9.32603	72.2146	1263.76	4.61236	0.263563
173.707	10.7227	25.074	1533.63	5.15737	0.0843204				133.147	12.3285	56.2174	1417.94	4.89146	0.193933				115.805	10.7227	64.7496	1341.68	4.75191	0.229328				115.805	10.7227	69.4767	1312.9	4.75191	0.251463				115.805	10.7227	74.1379	1263.76	4.75191	0.278769
199.721	12.3285	28.0062	1533.63	5.29692	0.0967294				153.087	14.1747	59.8326	1417.94	5.03101	0.212293				133.147	12.3285	66.0212	1341.68	4.89146	0.240699				133.147	12.3285	73.4678	1312.9	4.89146	0.273718				133.147	12.3285	74.952	1263.76	4.89146	0.290107
229.631	14.1747	31.8758	1533.63	5.43647	0.112995				176.013	16.2975	63.9529	1417.94	5.17056	0.233206				153.087	14.1747	66.9827	1341.68	5.03101	0.251172				153.087	14.1747	76.7984	1312.9	5.03101	0.294289				153.087	14.1747	75.1015	1263.76	5.03101	0.298979
264.02	16.2975	36.9498	1533.63	5.57602	0.134344				202.372	18.7382	67.8109	1417.94	5.31011	0.253948				176.013	16.2975	68.0951	1341.68	5.17056	0.262426				176.013	16.2975	79.602	1312.9	5.17056	0.313494				176.013	16.2975	75.0258	1263.76	5.17056	0.306962
303.558	18.7382	42.9665	1533.63	5.71557	0.160129				232.679	21.5443	71.1579	1417.94	5.44966	0.273486				202.372	18.7382	68.7514	1341.68	5.31011	0.272106				202.372	18.7382	80.8499	1312.9	5.31011	0.327002				202.372	18.7382	73.9884	1263.76	5.31011	0.310888
349.018	21.5443	49.8872	1533.63	5.85512	0.190461				267.524	24.7708	73.7314	1417.94	5.58921	0.290633				232.679	21.5443	68.9329	1341.68	5.44966	0.279994				232.679	21.5443	80.3271	1312.9	5.44966	0.333425				232.679	21.5443	71.9173	1263.76	5.44966	0.310127
401.286	24.7708	57.5753	1533.63	5.99468	0.225052				307.588	28.4804	75.2785	1417.94	5.72876	0.30414				267.524	24.7708	68.552	1341.68	5.58921	0.285577				267.524	24.7708	77.9245	1312.9	5.58921	0.331735				267.524	24.7708	68.6141	1263.76	5.58921	0.303459
461.382	28.4804	65.7542	1533.63	6.13423	0.263005				353.651	32.7455	75.5718	1417.94	5.86831	0.312763				307.588	28.4804	67.4807	1341.68	5.72876	0.288133				307.588	28.4804	73.6459	1312.9	5.72876	0.321349				307.588	28.4804	63.7351	1263.76	5.72876	0.288919
530.477	32.7455	73.9873	1533.63	6.27378	0.302668				406.613	37.6494	74.4163	1417.94	6.00786	0.315304				353.651	32.7455	65.5869	1341.68	5.86831	0.286869				353.651	32.7455	67.5976	1312.9	5.86831	0.302143				353.651	32.7455	56.8012	1263.76	5.86831	0.263759
609.92	37.6494	81.7001	1533.63	6.41333	0.341654				467.506	43.2876	71.6568	1417.94	6.14741	0.310665				406.613	37.6494	62.7586	1341.68	6.00786	0.281026				406.613	37.6494	59.9657	1312.9	6.00786	0.274404				406.613	37.6494	47.2373	1263.76	6.00786	0.224565
701.259	43.2876	88.2447	1533.63	6.55288	0.377052				537.519	49.7702	67.1905	1417.94	6.28696	0.297914				467.506	43.2876	58.898	1341.68	6.14741	0.269864				467.506	43.2876	50.9878	1312.9	6.14741	0.23874				467.506	43.2876	34.4374	1263.76	6.14741	0.167517
806.278	49.7702	92.99	1533.63	6.69243	0.405789				618.016	57.2237	60.9885	1417.94	6.42651	0.276417				537.519	49.7702	53.8858	1341.68	6.28696	0.252504				537.519	49.7702	40.9209	1312.9	6.28696	0.195954				537.519	49.7702	17.8409	1263.76	6.28696	0.0887551
927.024	57.2237	95.4106	1533.63	6.83198	0.425034				710.568	65.7933	53.1242	1417.94	6.56606	0.246003				618.016	57.2237	47.5304	1341.68	6.42651	0.227667				618.016	57.2237	30.0024	1312.9	6.42651	0.146858				618.016	57.2237	0	1263.76	6.42651	0
1065.85	65.7933	95.1521	1533.63	6.97153	0.432541				816.98	75.6463	43.7994	1417.94	6.70562	0.207133				710.568	65.7933	39.5266	1341.68	6.56606	0.19344				710.568	65.7933	18.4023	1312.9	6.56606	0.0920331				710.568	65.7933	0	1263.76	6.56606	0
1225.47	75.6463	92.0648	1533.63	7.11108	0.426884				939.329	86.9749	33.3555	1417.94	6.84517	0.161025				816.98	75.6463	29.4505	1341.68	6.70562	0.147192				816.98	75.6463	6.17076	1312.9	6.70562	0.031517				816.98	75.6463	0	1263.76	6.70562	0
1408.99	86.9749	86.2099	1533.63	7.25063	0.407581				1080	100	22.2585	1417.94	6.98472	0.109644				939.329	86.9749	16.8044	1341.68	6.84517	0.0857352				939.329	86.9749	0.495895	1312.9	6.84517	0.00258548				939.329	86.9749	0	1263.76	6.84517	0
1620	100	77.8475	1533.63	7.39018	0.375129				1241.74	114.976	11.0552	1417.94	7.12427	0.0555456				1080	100	1.10351	1341.68	6.98472	0.00574482				1080	100	0.29252	1312.9	6.98472	0.00155622				1080	100	0	1263.76	6.98472	0
1862.61	114.976	67.4123	1533.63	7.52973	0.330978				1427.7	132.194	0.307391	1417.94	7.26382	0.0015747				1241.74	114.976	0	1341.68	7.12427	0				1241.74	114.976	0	1312.9	7.12427	0				1241.74	114.976	0	1263.76	7.12427	0
2141.54	132.194	55.476	1533.63	7.66928	0.277422				1641.5	151.991	0	1417.94	7.40337	0				1427.7	132.194	0	1341.68	7.26382	0				1427.7	132.194	0	1312.9	7.26382	0				1427.7	132.194	0	1263.76	7.26382	0
2462.26	151.991	42.6945	1533.63	7.80883	0.21739				1887.33	174.753	0	1417.94	7.54292	0				1641.5	151.991	0	1341.68	7.40337	0				1641.5	151.991	0	1312.9	7.40337	0				1641.5	151.991	0	1263.76	7.40337	0
2831	174.753	29.7405	1533.63	7.94838	0.154137				2169.97	200.923	0	1417.94	7.68247	0				1887.33	174.753	0	1341.68	7.54292	0				1887.33	174.753	0	1312.9	7.54292	0				1887.33	174.753	0	1263.76	7.54292	0
3254.96	200.923	17.229	1533.63	8.08793	0.0908612				2494.94	231.013	0	1417.94	7.82202	0				2169.97	200.923	0	1341.68	7.68247	0				2169.97	200.923	0	1312.9	7.68247	0				2169.97	200.923	0	1263.76	7.68247	0
3742.41	231.013	5.64903	1533.63	8.22749	0.0303055				2868.57	265.609	0	1417.94	7.96157	0				2494.94	231.013	0	1341.68	7.82202	0				2494.94	231.013	0	1312.9	7.82202	0				2494.94	231.013	0	1263.76	7.82202	0
4302.86	265.609	0	1533.63	8.36704	0				3298.16	305.386	0.284713	1417.94	8.10112	0.00162665				2868.57	265.609	0	1341.68	7.96157	0				2868.57	265.609	0	1312.9	7.96157	0				2868.57	265.609	0	1263.76	7.96157	0
4947.25	305.386	0	1533.63	8.50659	0				3792.09	351.119	1.87884	1417.94	8.24067	0.0109193				3298.16	305.386	0	1341.68	8.10112	0				3298.16	305.386	0	1312.9	8.10112	0				3298.16	305.386	0	1263.76	8.10112	0
5688.13	351.119	0	1533.63	8.64614	0				4359.98	403.702	2.48734	1417.94	8.38022	0.0147005				3792.09	351.119	0	1341.68	8.24067	0				3792.09	351.119	0	1312.9	8.24067	0				3792.09	351.119	0	1263.76	8.24067	0
6539.97	403.702	0.002651	1533.63	8.78569	1.51868e-05				5012.92	464.159	0.94224	1417.94	8.51977	0.0056615				4359.98	403.702	0	1341.68	8.38022	0				4359.98	403.702	0	1312.9	8.38022	0				4359.98	403.702	0	1263.76	8.38022	0
7519.37	464.159	0.739865	1533.63	8.92524	0.00430579				5763.64	533.67	0	1417.94	8.65932	0				5012.92	464.159	0	1341.68	8.51977	0				5012.92	464.159	0	1312.9	8.51977	0				5012.92	464.159	0	1263.76	8.51977	0
8645.45	533.67	1.63249	1533.63	9.06479	0.00964914				6626.78	613.591	0	1417.94	8.79887	0				5763.64	533.67	0	1341.68	8.65932	0				5763.64	533.67	0	1312.9	8.65932	0				5763.64	533.67	0	1263.76	8.65932	0
9940.17	613.591	1.74461	1533.63	9.20434	0.0104706				7619.19	705.48	0	1417.94	8.93842	0				6626.78	613.591	0	1341.68	8.79887	0				6626.78	613.591	0	1312.9	8.79887	0				6626.78	613.591	0	1263.76	8.79887	0
11428.8	705.48	0.86246	1533.63	9.34389	0.00525469				8760.21	811.131	0	1417.94	9.07798	0				7619.19	705.48	0	1341.68	8.93842	0				7619.19	705.48	0	1312.9	8.93842	0				7619.19	705.48	0	1263.76	8.93842	0
13140.3	811.131	0	1533.63	9.48344	0				10072.1	932.603	0	1417.94	9.21753	0				8760.21	811.131	0	1341.68	9.07798	0				8760.21	811.131	0	1312.9	9.07798	0				8760.21	811.131	0	1263.76	9.07798	0
15108.2	932.603	0	1533.63	9.62299	0				11580.5	1072.27	0	1417.94	9.35708	0				10072.1	932.603	0	1341.68	9.21753	0				10072.1	932.603	0	1312.9	9.21753	0				10072.1	932.603	0	1263.76	9.21753	0
17370.7	1072.27	0	1533.63	9.76254	0				13314.7	1232.85	0	1417.94	9.49663	0				11580.5	1072.27	0	1341.68	9.35708	0				11580.5	1072.27	0	1312.9	9.35708	0				11580.5	1072.27	0	1263.76	9.35708	0
19972.1	1232.85	0	1533.63	9.90209	0				15308.7	1417.47	0	1417.94	9.63618	0				13314.7	1232.85	0	1341.68	9.49663	0				13314.7	1232.85	0	1312.9	9.49663	0				13314.7	1232.85	0	1263.76	9.49663	0
22963.1	1417.47	0	1533.63	10.0416	0				17601.3	1629.75	0	1417.94	9.77573	0				15308.7	1417.47	0	1341.68	9.63618	0				15308.7	1417.47	0	1312.9	9.63618	0				15308.7	1417.47	0	1263.76	9.63618	0
26402	1629.75	0	1533.63	10.1812	0				20237.2	1873.82	0	1417.94	9.91528	0				17601.3	1629.75	0	1341.68	9.77573	0				17601.3	1629.75	0	1312.9	9.77573	0				17601.3	1629.75	0	1263.76	9.77573	0
30355.8	1873.82	0	1533.63	10.3207	0				23267.9	2154.43	0	1417.94	10.0548	0				20237.2	1873.82	0	1341.68	9.91528	0				20237.2	1873.82	0	1312.9	9.91528	0				20237.2	1873.82	0	1263.76	9.91528	0
34901.8	2154.43	0	1533.63	10.4603	0				26752.4	2477.08	0	1417.94	10.1944	0				23267.9	2154.43	0	1341.68	10.0548	0				23267.9	2154.43	0	1312.9	10.0548	0				23267.9	2154.43	0	1263.76	10.0548	0
40128.6	2477.08	2.97046	1533.63	10.5998	0.0205307				30758.8	2848.04	0	1417.94	10.3339	0				26752.4	2477.08	0	1341.68	10.1944	0				26752.4	2477.08	0	1312.9	10.1944	0				26752.4	2477.08	0	1263.76	10.1944	0
46138.2	2848.04	4.17631	1533.63	10.7394	0.0292451				35365.1	3274.55	0	1417.94	10.4735	0				30758.8	2848.04	0	1341.68	10.3339	0				30758.8	2848.04	0	1312.9	10.3339	0				30758.8	2848.04	0	1263.76	10.3339	0
53047.7	3274.55	0.394993	1533.63	10.8789	0.00280193				40661.3	3764.94	0	1417.94	10.613	0				35365.1	3274.55	0	1341.68	10.4735	0				35365.1	3274.55	0	1312.9	10.4735	0				35365.1	3274.55	0	1263.76	10.4735	0
60992	3764.94	0	1533.63	11.0185	0				46750.6	4328.76	0	1417.94	10.7526	0				40661.3	3764.94	0	1341.68	10.613	0				40661.3	3764.94	0	1312.9	10.613	0				40661.3	3764.94	0	1263.76	10.613	0
70125.9	4328.76	0	1533.63	11.158	0				53751.9	4977.02	0	1417.94	10.8921	0				46750.6	4328.76	0	1341.68	10.7526	0				46750.6	4328.76	0	1312.9	10.7526	0				46750.6	4328.76	0	1263.76	10.7526	0
80627.8	4977.02	0	1533.63	11.2976	0				61801.6	5722.37	0	1417.94	11.0317	0				53751.9	4977.02	0	1341.68	10.8921	0				53751.9	4977.02	0	1312.9	10.8921	0				53751.9	4977.02	0	1263.76	10.8921	0
92702.4	5722.37	0	1533.63	11.4371	0				71056.8	6579.33	0	1417.94	11.1712	0				61801.6	5722.37	0	1341.68	11.0317	0				61801.6	5722.37	0	1312.9	11.0317	0				61801.6	5722.37	0	1263.76	11.0317	0
106585	6579.33	0	1533.63	11.5767	0				81698	7564.63	0	1417.94	11.3108	0				71056.8	6579.33	0	1341.68	11.1712	0				71056.8	6579.33	0	1312.9	11.1712	0				71056.8	6579.33	0	1263.76	11.1712	0
122547	7564.63	0	1533.63	11.7163	0				93932.9	8697.49	0	1417.94	11.4503	0				81698	7564.63	0	1341.68	11.3108	0				81698	7564.63	0	1312.9	11.3108	0				81698	7564.63	0	1263.76	11.3108	0
140899	8697.49	0	1533.63	11.8558	0				108000	10000	0	1417.94	11.5899	0				93932.9	8697.49	0	1341.68	11.4503	0				93932.9	8697.49	0	1312.9	11.4503	0				93932.9	8697.49	0	1263.76	11.4503	0
162000	10000	0	1533.63	11.9954	0													108000	10000	0	1341.68	11.5899	0				108000	10000	0	1312.9	11.5899	0				108000	10000	0	1263.76	11.5899	0

## Sheet: Rg,h calculation of Sample C6
C6-0									C6-4									C6-8									C6-12									C6-24
Pore size/nm	Time(ms)	Proportion	At	ln(t)	ln(t)*A/At	sum	Rg,0h		Pore size/nm	Time(ms)	Proportion	At	ln(t）	ln(t)*A/At	sum	Rg,4h		Pore size/nm	Time(ms)	Proportion	At	ln(t)	ln(t)*A/At	sum	Rg,8h		Pore size/nm	Time(ms)	Proportion	At	ln(t)	ln(t)*A/At	sum	Rg,12h		Pore size/nm	Time(ms)	Proportion	At	ln(t)	ln(t)*A/At	sum	Rg,24h
0.108	0.01	0	1453.41	-2.22562	0	6.15071	469.049		0.108	0.01	0	1253.93	-2.22562	0	5.89536	363.347		0.108	0.01	0	1249.53	-2.22562	0	5.69676	297.901		0.108	0.01	0	1203.25	-2.22562	0	5.78736	326.151		0.108	0.01	0	1305.09	-2.22562	0	5.36772	214.373
0.124178	0.011498	0	1453.41	-2.08604	0				0.124178	0.011498	0	1253.93	-2.08604	0				0.124178	0.011498	0	1249.53	-2.08604	0				0.124178	0.011498	0	1203.25	-2.08604	0				0.124178	0.011498	0	1305.09	-2.08604	0
0.142765	0.013219	0	1453.41	-1.94655	0				0.142765	0.013219	0	1253.93	-1.94655	0				0.142765	0.013219	0	1249.53	-1.94655	0				0.142765	0.013219	0	1203.25	-1.94655	0				0.142765	0.013219	0	1305.09	-1.94655	0
0.164149	0.015199	0	1453.41	-1.80698	0				0.164149	0.015199	0	1253.93	-1.80698	0				0.164149	0.015199	0	1249.53	-1.80698	0				0.164149	0.015199	0	1203.25	-1.80698	0				0.164149	0.015199	0	1305.09	-1.80698	0
0.18873	0.017475	0	1453.41	-1.66744	0				0.18873	0.017475	0	1253.93	-1.66744	0				0.18873	0.017475	0	1249.53	-1.66744	0				0.18873	0.017475	0	1203.25	-1.66744	0				0.18873	0.017475	0	1305.09	-1.66744	0
0.216994	0.020092	0	1453.41	-1.52789	0				0.216994	0.020092	0	1253.93	-1.52789	0				0.216994	0.020092	0	1249.53	-1.52789	0				0.216994	0.020092	0	1203.25	-1.52789	0				0.216994	0.020092	0	1305.09	-1.52789	0
0.249491	0.023101	0	1453.41	-1.38833	0				0.249491	0.023101	0	1253.93	-1.38833	0				0.249491	0.023101	0	1249.53	-1.38833	0				0.249491	0.023101	0	1203.25	-1.38833	0				0.249491	0.023101	0	1305.09	-1.38833	0
0.286859	0.026561	0	1453.41	-1.24877	0				0.286859	0.026561	0	1253.93	-1.24877	0				0.286859	0.026561	0	1249.53	-1.24877	0				0.286859	0.026561	0	1203.25	-1.24877	0				0.286859	0.026561	0	1305.09	-1.24877	0
0.329821	0.030539	0	1453.41	-1.1092	0				0.329821	0.030539	0	1253.93	-1.1092	0				0.329821	0.030539	0	1249.53	-1.1092	0				0.329821	0.030539	0	1203.25	-1.1092	0				0.329821	0.030539	0	1305.09	-1.1092	0
0.37921	0.035112	0	1453.41	-0.969666	0				0.37921	0.035112	0	1253.93	-0.969666	0				0.37921	0.035112	0	1249.53	-0.969666	0				0.37921	0.035112	0	1203.25	-0.969666	0				0.37921	0.035112	0	1305.09	-0.969666	0
0.435996	0.04037	0	1453.41	-0.830122	0				0.435996	0.04037	0	1253.93	-0.830122	0				0.435996	0.04037	0	1249.53	-0.830122	0				0.435996	0.04037	0	1203.25	-0.830122	0				0.435996	0.04037	0	1305.09	-0.830122	0
0.501293	0.046416	0	1453.41	-0.690565	0				0.501293	0.046416	0	1253.93	-0.690565	0				0.501293	0.046416	0	1249.53	-0.690565	0				0.501293	0.046416	0	1203.25	-0.690565	0				0.501293	0.046416	0	1305.09	-0.690565	0
0.576364	0.053367	0	1453.41	-0.551017	0				0.576364	0.053367	0	1253.93	-0.551017	0				0.576364	0.053367	0	1249.53	-0.551017	0				0.576364	0.053367	0	1203.25	-0.551017	0				0.576364	0.053367	0	1305.09	-0.551017	0
0.662677	0.061359	0	1453.41	-0.411467	0				0.662677	0.061359	0	1253.93	-0.411467	0				0.662677	0.061359	0	1249.53	-0.411467	0				0.662677	0.061359	0	1203.25	-0.411467	0				0.662677	0.061359	0	1305.09	-0.411467	0
0.761918	0.070548	0	1453.41	-0.271916	0				0.761918	0.070548	0	1253.93	-0.271916	0				0.761918	0.070548	0	1249.53	-0.271916	0				0.761918	0.070548	0	1203.25	-0.271916	0				0.761918	0.070548	2e-06	1305.09	-0.271916	-4.16702e-10
0.87602	0.081113	0	1453.41	-0.132366	0				0.87602	0.081113	0	1253.93	-0.132366	0				0.87602	0.081113	0	1249.53	-0.132366	0				0.87602	0.081113	0	1203.25	-0.132366	0				0.87602	0.081113	1.1e-05	1305.09	-0.132366	-1.11565e-09
1.00721	0.09326	0	1453.41	0.00718215	0				1.00721	0.09326	0	1253.93	0.00718215	0				1.00721	0.09326	0	1249.53	0.00718215	0				1.00721	0.09326	0	1203.25	0.00718215	0				1.00721	0.09326	4.8e-05	1305.09	0.00718215	2.64153e-10
1.15805	0.107227	0	1453.41	0.146739	0				1.15805	0.107227	0	1253.93	0.146739	0				1.15805	0.107227	0	1249.53	0.146739	0				1.15805	0.107227	0	1203.25	0.146739	0				1.15805	0.107227	0.000171	1305.09	0.146739	1.92266e-08
1.33148	0.123285	0	1453.41	0.28629	0				1.33148	0.123285	0	1253.93	0.28629	0				1.33148	0.123285	0	1249.53	0.28629	0				1.33148	0.123285	0	1203.25	0.28629	0				1.33148	0.123285	0.000505	1305.09	0.28629	1.10779e-07
1.53087	0.141747	0	1453.41	0.425835	0				1.53087	0.141747	0	1253.93	0.425835	0				1.53087	0.141747	0	1249.53	0.425835	0				1.53087	0.141747	0	1203.25	0.425835	0				1.53087	0.141747	0.001347	1305.09	0.425835	4.39511e-07
1.76013	0.162975	0	1453.41	0.565388	0				1.76013	0.162975	0	1253.93	0.565388	0				1.76013	0.162975	0	1249.53	0.565388	0				1.76013	0.162975	0	1203.25	0.565388	0				1.76013	0.162975	0.003489	1305.09	0.565388	1.5115e-06
2.02373	0.187382	0	1453.41	0.70494	0				2.02373	0.187382	0	1253.93	0.70494	0				2.02373	0.187382	0	1249.53	0.70494	0				2.02373	0.187382	0	1203.25	0.70494	0				2.02373	0.187382	0.008469	1305.09	0.70494	4.57452e-06
2.32678	0.215443	0	1453.41	0.844487	0				2.32678	0.215443	0	1253.93	0.844487	0				2.32678	0.215443	0	1249.53	0.844487	0				2.32678	0.215443	0	1203.25	0.844487	0				2.32678	0.215443	0.019809	1305.09	0.844487	1.28179e-05
2.67525	0.247708	0	1453.41	0.984041	0				2.67525	0.247708	0	1253.93	0.984041	0				2.67525	0.247708	0	1249.53	0.984041	0				2.67525	0.247708	0	1203.25	0.984041	0				2.67525	0.247708	0.045053	1305.09	0.984041	3.39702e-05
3.07588	0.284804	0	1453.41	1.12359	0				3.07588	0.284804	0	1253.93	1.12359	0				3.07588	0.284804	0	1249.53	1.12359	0				3.07588	0.284804	0	1203.25	1.12359	0				3.07588	0.284804	0.098783	1305.09	1.12359	8.50456e-05
3.53651	0.327455	0	1453.41	1.26314	0				3.53651	0.327455	0	1253.93	1.26314	0				3.53651	0.327455	0	1249.53	1.26314	0				3.53651	0.327455	0	1203.25	1.26314	0				3.53651	0.327455	0.205717	1305.09	1.26314	0.000199105
4.06614	0.376494	0	1453.41	1.40269	0				4.06614	0.376494	0	1253.93	1.40269	0				4.06614	0.376494	0	1249.53	1.40269	0				4.06614	0.376494	0	1203.25	1.40269	0				4.06614	0.376494	0.402177	1305.09	1.40269	0.000432256
4.67506	0.432876	0	1453.41	1.54224	0				4.67506	0.432876	0	1253.93	1.54224	0				4.67506	0.432876	0	1249.53	1.54224	0				4.67506	0.432876	0	1203.25	1.54224	0				4.67506	0.432876	0.734174	1305.09	1.54224	0.000867586
5.37518	0.497702	0	1453.41	1.68179	0				5.37518	0.497702	0	1253.93	1.68179	0				5.37518	0.497702	0	1249.53	1.68179	0				5.37518	0.497702	0	1203.25	1.68179	0				5.37518	0.497702	1.25131	1305.09	1.68179	0.0016125
6.18016	0.572237	0	1453.41	1.82134	0				6.18016	0.572237	0	1253.93	1.82134	0				6.18016	0.572237	0	1249.53	1.82134	0				6.18016	0.572237	0	1203.25	1.82134	0				6.18016	0.572237	1.99742	1305.09	1.82134	0.00278755
7.10568	0.657933	0	1453.41	1.96089	0				7.10568	0.657933	0	1253.93	1.96089	0				7.10568	0.657933	0	1249.53	1.96089	0				7.10568	0.657933	0	1203.25	1.96089	0				7.10568	0.657933	3.00036	1305.09	1.96089	0.00450804
8.1698	0.756463	0	1453.41	2.10044	0				8.1698	0.756463	0	1253.93	2.10044	0				8.1698	0.756463	0	1249.53	2.10044	0				8.1698	0.756463	0	1203.25	2.10044	0				8.1698	0.756463	4.26383	1305.09	2.10044	0.00686234
9.39329	0.869749	0	1453.41	2.24	0				9.39329	0.869749	0	1253.93	2.24	0				9.39329	0.869749	0	1249.53	2.24	0				9.39329	0.869749	0	1203.25	2.24	0				9.39329	0.869749	5.76376	1305.09	2.24	0.00989267
10.8	1	0	1453.41	2.37955	0				10.8	1	0	1253.93	2.37955	0				10.8	1	0	1249.53	2.37955	0				10.8	1	0	1203.25	2.37955	0				10.8	1	7.44977	1305.09	2.37955	0.0135831
12.4174	1.14976	0	1453.41	2.5191	0				12.4174	1.14976	0	1253.93	2.5191	0				12.4174	1.14976	0	1249.53	2.5191	0				12.4174	1.14976	0	1203.25	2.5191	0				12.4174	1.14976	9.25121	1305.09	2.5191	0.0178568
14.277	1.32194	0	1453.41	2.65865	0				14.277	1.32194	0	1253.93	2.65865	0				14.277	1.32194	0.889965	1249.53	2.65865	0.00189359				14.277	1.32194	0	1203.25	2.65865	0				14.277	1.32194	11.0855	1305.09	2.65865	0.0225828
16.415	1.51991	0	1453.41	2.7982	0				16.415	1.51991	0.758133	1253.93	2.7982	0.00169181				16.415	1.51991	4.70287	1249.53	2.7982	0.0105316				16.415	1.51991	0	1203.25	2.7982	0				16.415	1.51991	12.867	1305.09	2.7982	0.0275878
18.8733	1.74753	0	1453.41	2.93775	0				18.8733	1.74753	4.15387	1253.93	2.93775	0.00973185				18.8733	1.74753	8.68241	1249.53	2.93775	0.0204131				18.8733	1.74753	0	1203.25	2.93775	0				18.8733	1.74753	14.515	1305.09	2.93775	0.0326733
21.6997	2.00923	0	1453.41	3.0773	0				21.6997	2.00923	7.309	1253.93	3.0773	0.0179372				21.6997	2.00923	12.5974	1249.53	3.0773	0.0310245				21.6997	2.00923	0	1203.25	3.0773	0				21.6997	2.00923	15.9627	1305.09	3.0773	0.0376388
24.9494	2.31013	0	1453.41	3.21685	0				24.9494	2.31013	10.0227	1253.93	3.21685	0.0257124				24.9494	2.31013	16.2159	1249.53	3.21685	0.041747				24.9494	2.31013	0.935913	1203.25	3.21685	0.00250213				24.9494	2.31013	17.1668	1305.09	3.21685	0.0423138
28.6858	2.65609	0	1453.41	3.3564	0				28.6858	2.65609	12.0573	1253.93	3.3564	0.0322739				28.6858	2.65609	19.2058	1249.53	3.3564	0.0515893				28.6858	2.65609	3.64597	1203.25	3.3564	0.0101702				28.6858	2.65609	18.0097	1305.09	3.3564	0.0463171
32.9816	3.05386	0	1453.41	3.49595	0				32.9816	3.05386	13.4398	1253.93	3.49595	0.0374703				32.9816	3.05386	21.611	1249.53	3.49595	0.0604634				32.9816	3.05386	6.45508	1203.25	3.49595	0.0187547				32.9816	3.05386	18.7447	1305.09	3.49595	0.0502118
37.9209	3.51119	4.87148	1453.41	3.6355	0.0121853				37.9209	3.51119	14.0615	1253.93	3.6355	0.0407684				37.9209	3.51119	23.2107	1249.53	3.6355	0.0675313				37.9209	3.51119	9.41545	1203.25	3.6355	0.0284478				37.9209	3.51119	19.3478	1305.09	3.6355	0.0538961
43.5998	4.03702	10.3522	1453.41	3.77505	0.0268885				43.5998	4.03702	13.9552	1253.93	3.77505	0.0420133				43.5998	4.03702	23.9609	1249.53	3.77505	0.0723902				43.5998	4.03702	12.5752	1203.25	3.77505	0.0394532				43.5998	4.03702	19.9379	1305.09	3.77505	0.0576716
50.1292	4.64159	15.2198	1453.41	3.9146	0.0409928				50.1292	4.64159	13.2468	1253.93	3.9146	0.0413549				50.1292	4.64159	23.9114	1249.53	3.9146	0.074911				50.1292	4.64159	15.9525	1203.25	3.9146	0.0518992				50.1292	4.64159	20.652	1305.09	3.9146	0.0619458
57.6363	5.3367	19.2359	1453.41	4.05415	0.0536568				57.6363	5.3367	12.1632	1253.93	4.05415	0.0393257				57.6363	5.3367	23.2163	1249.53	4.05415	0.0753264				57.6363	5.3367	19.5275	1203.25	4.05415	0.0657947				57.6363	5.3367	21.6237	1305.09	4.05415	0.0671725
66.2678	6.13591	22.2722	1453.41	4.1937	0.0642646				66.2678	6.13591	11.0311	1253.93	4.1937	0.036893				66.2678	6.13591	22.1339	1249.53	4.1937	0.0742863				66.2678	6.13591	23.2483	1203.25	4.1937	0.0810276				66.2678	6.13591	22.9651	1305.09	4.1937	0.073795
76.1919	7.0548	24.3483	1453.41	4.33325	0.0725928				76.1919	7.0548	10.261	1253.93	4.33325	0.0354594				76.1919	7.0548	21.007	1249.53	4.33325	0.0728503				76.1919	7.0548	27.0453	1203.25	4.33325	0.0973979				76.1919	7.0548	24.7608	1305.09	4.33325	0.082213
87.6021	8.11131	25.649	1453.41	4.47281	0.0789335				87.6021	8.11131	10.3139	1253.93	4.47281	0.0367902				87.6021	8.11131	20.2225	1249.53	4.47281	0.0723882				87.6021	8.11131	30.846	1203.25	4.47281	0.114663				87.6021	8.11131	27.0713	1305.09	4.47281	0.0927789
100.721	9.32603	26.5093	1453.41	4.61236	0.0841263				100.721	9.32603	11.6492	1253.93	4.61236	0.0428498				100.721	9.32603	20.1516	1249.53	4.61236	0.0743849				100.721	9.32603	34.5834	1203.25	4.61236	0.132566				100.721	9.32603	29.937	1305.09	4.61236	0.105801
115.805	10.7227	27.3655	1453.41	4.75191	0.0894709				115.805	10.7227	14.6559	1253.93	4.75191	0.0555404				115.805	10.7227	21.0844	1249.53	4.75191	0.0801831				115.805	10.7227	38.1958	1203.25	4.75191	0.150843				115.805	10.7227	33.3752	1305.09	4.75191	0.121521
133.147	12.3285	28.6778	1453.41	4.89146	0.0965153				133.147	12.3285	19.574	1253.93	4.89146	0.0763562				133.147	12.3285	23.1778	1249.53	4.89146	0.0907325				133.147	12.3285	41.62	1203.25	4.89146	0.169194				133.147	12.3285	37.3633	1305.09	4.89146	0.140037
153.087	14.1747	30.9936	1453.41	5.03101	0.107285				153.087	14.1747	26.55	1253.93	5.03101	0.106524				153.087	14.1747	26.5635	1249.53	5.03101	0.106953				153.087	14.1747	45.0085	1203.25	5.03101	0.188188				153.087	14.1747	42.0226	1305.09	5.03101	0.161994
176.013	16.2975	34.7723	1453.41	5.17056	0.123704				176.013	16.2975	35.6214	1253.93	5.17056	0.146885				176.013	16.2975	31.3115	1249.53	5.17056	0.129567				176.013	16.2975	48.5591	1203.25	5.17056	0.208666				176.013	16.2975	47.4833	1305.09	5.17056	0.188122
202.372	18.7382	39.8075	1453.41	5.31011	0.145439				202.372	18.7382	46.0942	1253.93	5.31011	0.195199				202.372	18.7382	36.9655	1249.53	5.31011	0.157092				202.372	18.7382	51.7473	1203.25	5.31011	0.228367				202.372	18.7382	53.1125	1305.09	5.31011	0.216103
232.679	21.5443	45.9488	1453.41	5.44966	0.172288				232.679	21.5443	57.1845	1253.93	5.44966	0.248528				232.679	21.5443	43.2138	1249.53	5.44966	0.188471				232.679	21.5443	54.4627	1203.25	5.44966	0.246667				232.679	21.5443	58.5654	1305.09	5.44966	0.244552
267.524	24.7708	52.8394	1453.41	5.58921	0.203198				267.524	24.7708	67.9171	1253.93	5.58921	0.302731				267.524	24.7708	49.6963	1249.53	5.58921	0.222294				267.524	24.7708	56.6093	1203.25	5.58921	0.262955				267.524	24.7708	63.4545	1305.09	5.58921	0.271753
307.588	28.4804	59.9866	1453.41	5.72876	0.236443				307.588	28.4804	77.267	1253.93	5.72876	0.353007				307.588	28.4804	56.0389	1249.53	5.72876	0.256923				307.588	28.4804	58.1255	1203.25	5.72876	0.276739				307.588	28.4804	67.4053	1305.09	5.72876	0.29588
353.651	32.7455	66.856	1453.41	5.86831	0.269938				353.651	32.7455	84.3162	1253.93	5.86831	0.394595				353.651	32.7455	61.8776	1249.53	5.86831	0.290603				353.651	32.7455	59.0026	1203.25	5.86831	0.287758				353.651	32.7455	70.1053	1305.09	5.86831	0.315228
406.613	37.6494	72.9616	1453.41	6.00786	0.301596				406.613	37.6494	88.3888	1253.93	6.00786	0.423492				406.613	37.6494	66.8722	1249.53	6.00786	0.321528				406.613	37.6494	59.2924	1203.25	6.00786	0.296048				406.613	37.6494	71.3328	1305.09	6.00786	0.328375
467.506	43.2876	77.9292	1453.41	6.14741	0.329612				467.506	43.2876	89.1382	1253.93	6.14741	0.437003				467.506	43.2876	70.7077	1249.53	6.14741	0.347866				467.506	43.2876	59.0945	1203.25	6.14741	0.301913				467.506	43.2876	70.9583	1305.09	6.14741	0.334238
537.519	49.7702	81.5203	1453.41	6.28696	0.352629				537.519	49.7702	86.5731	1253.93	6.28696	0.434062				537.519	49.7702	73.0881	1249.53	6.28696	0.36774				537.519	49.7702	58.5184	1203.25	6.28696	0.305757				537.519	49.7702	68.9261	1305.09	6.28696	0.332036
618.016	57.2237	83.6183	1453.41	6.42651	0.369733				618.016	57.2237	81.0287	1253.93	6.42651	0.415281				618.016	57.2237	73.7281	1249.53	6.42651	0.379194				618.016	57.2237	57.6272	1203.25	6.42651	0.307784				618.016	57.2237	65.2276	1305.09	6.42651	0.321194
710.568	65.7933	84.1844	1453.41	6.56606	0.380319				710.568	65.7933	73.0938	1253.93	6.56606	0.382748				710.568	65.7933	72.3556	1249.53	6.56606	0.380216				710.568	65.7933	56.3805	1203.25	6.56606	0.307664				710.568	65.7933	59.8797	1305.09	6.56606	0.301263
816.98	75.6463	83.2047	1453.41	6.70562	0.383882				816.98	75.6463	63.5117	1253.93	6.70562	0.339641				816.98	75.6463	68.7312	1249.53	6.70562	0.368846				816.98	75.6463	54.6009	1203.25	6.70562	0.304285				816.98	75.6463	52.9166	1305.09	6.70562	0.271889
939.329	86.9749	80.6451	1453.41	6.84517	0.379816				939.329	86.9749	53.0716	1253.93	6.84517	0.289717				939.329	86.9749	62.6897	1249.53	6.84517	0.343426				939.329	86.9749	51.9825	1203.25	6.84517	0.295722				939.329	86.9749	44.3986	1305.09	6.84517	0.23287
1080	100	76.436	1453.41	6.98472	0.367331				1080	100	42.507	1253.93	6.98472	0.236775				1080	100	54.1947	1249.53	6.98472	0.302941				1080	100	48.1424	1203.25	6.98472	0.27946				1080	100	34.4347	1305.09	6.98472	0.184292
1241.74	114.976	70.4916	1453.41	7.12427	0.345532				1241.74	114.976	32.4165	1253.93	7.12427	0.184176				1241.74	114.976	43.3907	1249.53	7.12427	0.247394				1241.74	114.976	42.7011	1203.25	7.12427	0.252827				1241.74	114.976	23.2126	1305.09	7.12427	0.126714
1427.7	132.194	62.7576	1453.41	7.26382	0.313648				1427.7	132.194	23.2177	1253.93	7.26382	0.134497				1427.7	132.194	30.6288	1249.53	7.26382	0.178052				1427.7	132.194	35.365	1203.25	7.26382	0.213492				1427.7	132.194	11.0255	1305.09	7.26382	0.0613654
1641.5	151.991	53.2657	1453.41	7.40337	0.271324				1641.5	151.991	15.1352	1253.93	7.40337	0.0893606				1641.5	151.991	16.4464	1249.53	7.40337	0.0974437				1641.5	151.991	25.988	1203.25	7.40337	0.159899				1641.5	151.991	0	1305.09	7.40337	0
1887.33	174.753	42.171	1453.41	7.54292	0.218859				1887.33	174.753	8.22036	1253.93	7.54292	0.0494491				1887.33	174.753	1.49772	1249.53	7.54292	0.00904114				1887.33	174.753	14.5996	1203.25	7.54292	0.0915215				1887.33	174.753	0	1305.09	7.54292	0
2169.97	200.923	29.753	1453.41	7.68247	0.157269				2169.97	200.923	2.39284	1253.93	7.68247	0.0146603				2169.97	200.923	0	1249.53	7.68247	0				2169.97	200.923	1.39935	1203.25	7.68247	0.0089345				2169.97	200.923	0	1305.09	7.68247	0
2494.94	231.013	16.3735	1453.41	7.82202	0.0881195				2494.94	231.013	0.004445	1253.93	7.82202	2.7728e-05				2494.94	231.013	0	1249.53	7.82202	0				2494.94	231.013	0	1203.25	7.82202	0				2494.94	231.013	0	1305.09	7.82202	0
2868.57	265.609	2.39482	1453.41	7.96157	0.0131185				2868.57	265.609	0.584608	1253.93	7.96157	0.00371186				2868.57	265.609	0	1249.53	7.96157	0				2868.57	265.609	0	1203.25	7.96157	0				2868.57	265.609	0	1305.09	7.96157	0
3298.16	305.386	0	1453.41	8.10112	0				3298.16	305.386	2.01953	1253.93	8.10112	0.0130474				3298.16	305.386	0	1249.53	8.10112	0				3298.16	305.386	0	1203.25	8.10112	0				3298.16	305.386	0	1305.09	8.10112	0
3792.09	351.119	0	1453.41	8.24067	0				3792.09	351.119	3.92886	1253.93	8.24067	0.0258201				3792.09	351.119	0	1249.53	8.24067	0				3792.09	351.119	0	1203.25	8.24067	0				3792.09	351.119	0	1305.09	8.24067	0
4359.98	403.702	0	1453.41	8.38022	0				4359.98	403.702	5.76436	1253.93	8.38022	0.0385243				4359.98	403.702	0	1249.53	8.38022	0				4359.98	403.702	0	1203.25	8.38022	0				4359.98	403.702	0	1305.09	8.38022	0
5012.92	464.159	0	1453.41	8.51977	0				5012.92	464.159	6.09445	1253.93	8.51977	0.0414086				5012.92	464.159	0	1249.53	8.51977	0				5012.92	464.159	0	1203.25	8.51977	0				5012.92	464.159	0	1305.09	8.51977	0
5763.64	533.67	0	1453.41	8.65932	0				5763.64	533.67	3.23185	1253.93	8.65932	0.0223184				5763.64	533.67	0	1249.53	8.65932	0				5763.64	533.67	0	1203.25	8.65932	0				5763.64	533.67	0.480001	1305.09	8.65932	0.00318484
6626.78	613.591	0	1453.41	8.79887	0				6626.78	613.591	0	1253.93	8.79887	0				6626.78	613.591	0	1249.53	8.79887	0				6626.78	613.591	0	1203.25	8.79887	0				6626.78	613.591	0.261598	1305.09	8.79887	0.00176369
7619.19	705.48	0	1453.41	8.93842	0				7619.19	705.48	0	1253.93	8.93842	0				7619.19	705.48	0	1249.53	8.93842	0				7619.19	705.48	0	1203.25	8.93842	0				7619.19	705.48	0	1305.09	8.93842	0
8760.21	811.131	0	1453.41	9.07798	0				8760.21	811.131	0	1253.93	9.07798	0				8760.21	811.131	0	1249.53	9.07798	0				8760.21	811.131	0	1203.25	9.07798	0				8760.21	811.131	0	1305.09	9.07798	0
10072.1	932.603	0	1453.41	9.21753	0				10072.1	932.603	0	1253.93	9.21753	0				10072.1	932.603	0	1249.53	9.21753	0				10072.1	932.603	0	1203.25	9.21753	0				10072.1	932.603	0	1305.09	9.21753	0
11580.5	1072.27	0	1453.41	9.35708	0				11580.5	1072.27	0	1253.93	9.35708	0				11580.5	1072.27	0	1249.53	9.35708	0				11580.5	1072.27	0	1203.25	9.35708	0				11580.5	1072.27	0	1305.09	9.35708	0
13314.7	1232.85	0	1453.41	9.49663	0				13314.7	1232.85	0	1253.93	9.49663	0				13314.7	1232.85	0	1249.53	9.49663	0				13314.7	1232.85	0	1203.25	9.49663	0				13314.7	1232.85	0	1305.09	9.49663	0
15308.7	1417.47	0	1453.41	9.63618	0				15308.7	1417.47	0	1253.93	9.63618	0				15308.7	1417.47	0	1249.53	9.63618	0				15308.7	1417.47	0	1203.25	9.63618	0				15308.7	1417.47	0	1305.09	9.63618	0
17601.3	1629.75	0	1453.41	9.77573	0				17601.3	1629.75	0	1253.93	9.77573	0				17601.3	1629.75	0	1249.53	9.77573	0				17601.3	1629.75	0	1203.25	9.77573	0				17601.3	1629.75	0	1305.09	9.77573	0
20237.2	1873.82	0	1453.41	9.91528	0				20237.2	1873.82	0	1253.93	9.91528	0				20237.2	1873.82	0.780903	1249.53	9.91528	0.00619662				20237.2	1873.82	0	1203.25	9.91528	0				20237.2	1873.82	0	1305.09	9.91528	0
23267.9	2154.43	0	1453.41	10.0548	0				23267.9	2154.43	0	1253.93	10.0548	0				23267.9	2154.43	2.45223	1249.53	10.0548	0.0197328				23267.9	2154.43	0	1203.25	10.0548	0				23267.9	2154.43	0	1305.09	10.0548	0
26752.4	2477.08	0	1453.41	10.1944	0				26752.4	2477.08	0	1253.93	10.1944	0				26752.4	2477.08	0.318051	1249.53	10.1944	0.00259484				26752.4	2477.08	0	1203.25	10.1944	0				26752.4	2477.08	0	1305.09	10.1944	0
30758.8	2848.04	0	1453.41	10.3339	0				30758.8	2848.04	0	1253.93	10.3339	0				30758.8	2848.04	0	1249.53	10.3339	0				30758.8	2848.04	0	1203.25	10.3339	0				30758.8	2848.04	0	1305.09	10.3339	0
35365.1	3274.55	0	1453.41	10.4735	0				35365.1	3274.55	0	1253.93	10.4735	0				35365.1	3274.55	0	1249.53	10.4735	0				35365.1	3274.55	0	1203.25	10.4735	0				35365.1	3274.55	0	1305.09	10.4735	0
40661.3	3764.94	0	1453.41	10.613	0				40661.3	3764.94	0	1253.93	10.613	0				40661.3	3764.94	0	1249.53	10.613	0				40661.3	3764.94	0	1203.25	10.613	0				40661.3	3764.94	0	1305.09	10.613	0
46750.6	4328.76	0	1453.41	10.7526	0				46750.6	4328.76	0	1253.93	10.7526	0				46750.6	4328.76	0	1249.53	10.7526	0				46750.6	4328.76	0	1203.25	10.7526	0				46750.6	4328.76	0	1305.09	10.7526	0
53751.9	4977.02	0	1453.41	10.8921	0				53751.9	4977.02	0	1253.93	10.8921	0				53751.9	4977.02	0	1249.53	10.8921	0				53751.9	4977.02	0	1203.25	10.8921	0				53751.9	4977.02	0	1305.09	10.8921	0
61801.6	5722.37	0	1453.41	11.0317	0				61801.6	5722.37	0	1253.93	11.0317	0				61801.6	5722.37	0	1249.53	11.0317	0				61801.6	5722.37	0	1203.25	11.0317	0				61801.6	5722.37	0	1305.09	11.0317	0
71056.8	6579.33	0	1453.41	11.1712	0				71056.8	6579.33	0	1253.93	11.1712	0				71056.8	6579.33	0	1249.53	11.1712	0				71056.8	6579.33	0	1203.25	11.1712	0				71056.8	6579.33	0	1305.09	11.1712	0
81698	7564.63	0	1453.41	11.3108	0				81698	7564.63	0	1253.93	11.3108	0				81698	7564.63	0	1249.53	11.3108	0				81698	7564.63	0	1203.25	11.3108	0				81698	7564.63	0	1305.09	11.3108	0
93932.9	8697.49	0	1453.41	11.4503	0				93932.9	8697.49	0	1253.93	11.4503	0				93932.9	8697.49	0	1249.53	11.4503	0				93932.9	8697.49	0	1203.25	11.4503	0				93932.9	8697.49	0	1305.09	11.4503	0
108000	10000	0	1453.41	11.5899	0				108000	10000	0	1253.93	11.5899	0				108000	10000	0	1249.53	11.5899	0				108000	10000	0	1203.25	11.5899	0				108000	10000	0	1305.09	11.5899	0
